# Supplementary material for: Rock-Hosted Subsurface Biofilms: Mineral Selectivity Drives Hotspots for Intraterrestrial Life
Source: Front Microbiol. 2021 Apr 9;12:658988. doi: 10.3389/fmicb.2021.658988 (PMC8062869; doi:10.3389/fmicb.2021.658988)
Supplement: Supplementary file 1 [file Data_Sheet_1.XLSX]

## Sheet: SuppFile1
coupon_id	Area	Perimeter	Circularity	Height	Width	type	filament	cocci	rod	site	substrate
D1T10cont	0.128099	1.54089	0.677977	0.5	0.363636	cell	0	0	1	D1	sand
D1T10cont	0.144628	1.88664	0.510604	0.636364	0.5	cell	0	0	1	D1	sand
D1T10cont	0.107438	1.44998	0.642163	0.272727	0.545455	cell	0	0	1	D1	sand
D1T10cont	0.270661	3.6162	0.260095	0.318182	1.63636	cell	0	0	1	D1	sand
D1T10cont	0.326446	3.55152	0.325231	1.31818	0.681818	cell	0	0	1	D1	sand
D1T10cont	0.386364	3.37199	0.427006	0.727273	1.31818	cell	0	0	1	D1	sand
D1T10cont	0.609504	6.36892	0.188823	1.81818	2.31818	cell	0	0	1	D1	sand
D1T10cont	1.91322	7.50016	0.4274	2.54546	1.54546	cell	0	0	1	D1	sand
D1T10cont	0.076446	1.17725	0.693153	0.318182	0.363636	cell	0	0	1	D1	sand
D1T10cont	0.070248	1.01977	0.848859	0.318182	0.318182	cell	0	1	0	D1	sand
D1T10cont	0.053719	0.84024	0.956161	0.227273	0.272727	cell	0	1	0	D1	sand
D1T10cont	0.055785	0.891209	0.88261	0.272727	0.272727	cell	0	1	0	D1	sand
D1T10cont	0.204545	2.43209	0.434549	1	0.409091	cell	0	0	1	D1	sand
D1T10cont	0.117769	1.56294	0.605832	0.545455	0.409091	cell	0	0	1	D1	sand
D1T10cont	0.188017	2.24799	0.467537	0.818182	0.409091	cell	0	0	1	D1	sand
D1T10cont	0.216942	2.21491	0.555704	0.909091	0.318182	cell	0	0	1	D1	sand
D1T10cont	0.17562	1.81133	0.672649	0.727273	0.318182	cell	0	0	1	D1	sand
D1T10cont	0.243802	2.44312	0.513281	0.5	0.954545	cell	0	0	1	D1	sand
D1T10cont	0.309917	3.40318	0.336267	1.45454	0.5	cell	0	0	1	D1	sand
D1T10cont	0.347107	3.23925	0.415705	1.40909	0.318182	cell	0	0	1	D1	sand
D1T10cont	0.303719	2.82236	0.479135	1.22727	0.363636	cell	0	0	1	D1	sand
D1T10cont	0.373967	3.37199	0.413305	0.772727	1.27273	cell	0	0	1	D1	sand
D1T10cont	0.727273	5.93226	0.259697	2.09091	1.72727	cell	0	0	1	D1	sand
D1T10cont	0.322314	2.96841	0.459664	0.772727	1.09091	cell	0	0	1	D1	sand
D1T10cont	0.46281	3.96613	0.369725	1.5	0.909091	cell	0	0	1	D1	sand
D1T10cont	0.119835	1.39444	0.77445	0.363636	0.5	cell	0	1	0	D1	sand
D1T10cont	0.977273	7.31567	0.229466	2	2.63636	cell	0	0	1	D1	sand
D1T10cont	0.347107	3.69379	0.31969	1.63636	0.318182	cell	0	0	1	D1	sand
D1T10cont	0.210744	2.02395	0.646495	0.727273	0.590909	cell	0	0	1	D1	sand
D1T10cont	0.202479	2.17268	0.539012	0.909091	0.363636	cell	0	0	1	D1	sand
D1T10cont	0.258264	2.9863	0.363923	0.590909	1.18182	cell	0	0	1	D1	sand
D1T10cont	0.119835	1.31913	0.865403	0.363636	0.409091	cell	0	1	0	D1	sand
D1T10cont	0.378099	3.39405	0.412458	0.863636	1.27273	cell	0	0	1	D1	sand
D1T10cont	0.016529	0.505515	0.812806	0.136364	0.136364	cell	0	1	0	D1	sand
D1T10cont	0.262397	2.83528	0.410182	0.863636	1	cell	0	0	1	D1	sand
D1T10cont	0.210744	2.41421	0.454374	0.590909	0.909091	cell	0	0	1	D1	sand
D1T10cont	0.105372	1.48992	0.5965	0.181818	0.636364	cell	0	0	1	D1	sand
D1T10cont	0.770661	5.26091	0.349906	2.13636	0.863636	cell	0	0	1	D1	sand
D1T10cont	0.150826	1.74933	0.61936	0.681818	0.272727	cell	0	0	1	D1	sand
D1T10cont	0.442149	4.76454	0.244758	2.13636	0.545455	cell	0	0	1	D1	sand
D1T10cont	0.621901	6.25902	0.199489	0.545455	2.86364	cell	0	0	1	D1	sand
D1T10cont	0.745868	6.0323	0.257576	0.818182	2.40909	cell	0	0	1	D1	sand
D1T10cont	0.415289	2.74666	0.691755	0.863636	0.909091	cell	0	0	1	D1	sand
D1T10cont	0.103306	1.2925	0.777092	0.363636	0.409091	cell	0	1	0	D1	sand
D1T10cont	0.332645	2.6626	0.589629	0.590909	1	cell	0	0	1	D1	sand
D1T10cont	0.235537	2.26131	0.578829	0.5	0.863636	cell	0	0	1	D1	sand
D1T10cont	0.597107	5.96652	0.210775	0.409091	2.72727	cell	0	0	1	D1	sand
D1T10cont	0.514463	4.4009	0.333796	1.86364	0.636364	cell	0	0	1	D1	sand
D1T10cont	0.35124	3.15252	0.444119	1.27273	0.636364	cell	0	0	1	D1	sand
D1T10cont	0.553719	4.52529	0.339787	0.318182	2.04546	cell	0	0	1	D1	sand
D1T10cont	0.609504	5.01671	0.304333	1.90909	1.31818	cell	0	0	1	D1	sand
D1T10cont	0.047521	0.88018	0.770813	0.227273	0.272727	cell	0	1	0	D1	sand
D1T10cont	0.25	2.57854	0.4725	0.318182	1.09091	cell	0	0	1	D1	sand
D1T10cont	0.173554	1.97298	0.560271	0.590909	0.681818	cell	0	0	1	D1	sand
D1T10cont	0.14876	1.59186	0.737717	0.318182	0.590909	cell	0	1	0	D1	sand
D1T10cont	0.192149	1.92201	0.653635	0.681818	0.545455	cell	0	0	1	D1	sand
D1T10cont	0.411157	3.71774	0.373817	0.909091	1.40909	cell	0	0	1	D1	sand
D1T10cont	0.053719	0.891209	0.849921	0.272727	0.272727	cell	0	1	0	D1	sand
D1T10cont	0.231405	2.20805	0.596436	0.772727	0.590909	cell	0	0	1	D1	sand
D1T10cont	0.221074	2.53632	0.431858	0.409091	1.04546	cell	0	0	1	D1	sand
D1T10cont	0.090909	1.55191	0.474331	0.545455	0.363636	cell	0	0	1	D1	sand
D1T10cont	0.121901	1.56066	0.628926	0.5	0.5	cell	0	0	1	D1	sand
D1T10cont	0.152893	1.88892	0.538477	0.818182	0.272727	cell	0	0	1	D1	sand
D1T10cont	0.190083	1.62723	0.902103	0.5	0.5	cell	0	1	0	D1	sand
D1T10cont	0.150826	1.64511	0.700323	0.590909	0.318182	cell	0	1	0	D1	sand
D1T10cont	0.239669	2.52072	0.473994	0.5	1	cell	0	0	1	D1	sand
D1T10cont	0.181818	2.08634	0.5249	0.863636	0.272727	cell	0	0	1	D1	sand
D1T10cont	0.572314	5.63558	0.226447	1.40909	1.95454	cell	0	0	1	D1	sand
D1T10cont	0.123967	1.57626	0.626991	0.363636	0.590909	cell	0	0	1	D1	sand
D1T10cont	0.615702	4.81094	0.334288	0.772727	1.95454	cell	0	0	1	D1	sand
D1T10cont	0.427686	4.61809	0.252006	0.681818	2	cell	0	0	1	D1	sand
D1T10cont	0.192149	2.24799	0.477813	0.454545	0.909091	cell	0	0	1	D1	sand
D1T10cont	0.144628	1.70939	0.621985	0.727273	0.227273	cell	0	0	1	D1	sand
D1T10cont	0.227273	2.64511	0.408197	1.18182	0.227273	cell	0	0	1	D1	sand
D1T10cont	0.080579	1.13731	0.782837	0.363636	0.318182	cell	0	1	0	D1	sand
D1T10cont	0.404959	4.11068	0.301157	1.90909	0.272727	cell	0	0	1	D1	sand
D1T10cont	0.328512	3.52033	0.333116	1.09091	1.18182	cell	0	0	1	D1	sand
D1T10cont	0.219008	2.59375	0.409086	1	0.636364	cell	0	0	1	D1	sand
D1T10cont	0.280992	3.17914	0.349368	0.636364	1.27273	cell	0	0	1	D1	sand
D1T10cont	0.495868	4.17914	0.356781	1.81818	0.590909	cell	0	0	1	D1	sand
D1T10cont	0.382231	2.94218	0.554879	0.363636	1.22727	cell	0	0	1	D1	sand
D1T10cont	1.21074	5.3872	0.524248	1.81818	1.36364	cell	0	0	1	D1	sand
D1T10cont	0.049587	0.909091	0.753982	0.181818	0.272727	cell	0	1	0	D1	sand
D1T10cont	0.072314	1.00875	0.893038	0.318182	0.272727	cell	0	1	0	D1	sand
D1T10cont	0.219008	2.36781	0.49088	0.954545	0.409091	cell	0	0	1	D1	sand
D1T10cont	0.103306	1.3545	0.707582	0.409091	0.454545	cell	0	1	0	D1	sand
D1T10cont	0.297521	3.30314	0.342668	0.863636	1.22727	cell	0	0	1	D1	sand
D1T10cont	0.21281	2.46975	0.438425	1	0.454545	cell	0	0	1	D1	sand
D1T10cont	0.161157	1.84213	0.596784	0.590909	0.636364	cell	0	0	1	D1	sand
D1T10cont	0.272727	3.08823	0.359351	0.636364	1.22727	cell	0	0	1	D1	sand
D1T10cont	0.231405	1.98858	0.735355	0.681818	0.545455	cell	0	1	0	D1	sand
D1T10cont	0.659091	4.29439	0.449109	0.863636	1.5	cell	0	0	1	D1	sand
D1T10cont	0.047521	0.88018	0.770813	0.272727	0.227273	cell	0	1	0	D1	sand
D1T10cont	0.795455	4.4785	0.49838	1.90909	0.636364	cell	0	0	1	D1	sand
D1T10cont	0.72314	5.59375	0.29042	1.72727	1.13636	cell	0	0	1	D1	sand
D1T10cont	0.481405	3.11714	0.622597	0.590909	1.22727	cell	0	0	1	D1	sand
D1T10cont	0.134298	1.57626	0.67924	0.409091	0.545455	cell	0	0	1	D1	sand
D1T10cont	0.200413	2.19702	0.521755	0.863636	0.454545	cell	0	0	1	D1	sand
D1T10cont	0.216942	2.50095	0.435858	0.227273	1.09091	cell	0	0	1	D1	sand
D1T10cont	0.159091	1.62723	0.755021	0.454545	0.545455	cell	0	1	0	D1	sand
D1T10cont	0.088843	1.15062	0.84327	0.272727	0.409091	cell	0	1	0	D1	sand
D1T10cont	0.642562	5.24532	0.293482	2.18182	0.954545	cell	0	0	1	D1	sand
D1T10cont	0.927686	4.04829	0.711323	1.54546	0.818182	cell	0	1	0	D1	sand
D1T10cont	0.206612	2.4165	0.444623	0.954545	0.5	cell	0	0	1	D1	sand
D1T10cont	0.128099	1.42107	0.797127	0.363636	0.5	cell	0	1	0	D1	sand
D1T10cont	0.25	2.66945	0.440865	1.18182	0.272727	cell	0	0	1	D1	sand
D1T10cont	0.274793	1.99086	0.871231	0.5	0.681818	cell	0	1	0	D1	sand
D1T10cont	0.132231	1.59414	0.653871	0.227273	0.636364	cell	0	0	1	D1	sand
D1T10cont	0.107438	1.44769	0.644192	0.318182	0.545455	cell	0	0	1	D1	sand
D1T10cont	0.035124	0.751615	0.781308	0.181818	0.227273	cell	0	1	0	D1	sand
D1T10cont	0.200413	1.8623	0.726169	0.727273	0.363636	cell	0	1	0	D1	sand
D1T10cont	0.13843	1.45872	0.817512	0.5	0.409091	cell	0	1	0	D1	sand
D1T10cont	0.359504	3.88168	0.299829	1.36364	1.13636	cell	0	0	1	D1	sand
D1T10cont	0.297521	3.19663	0.365883	1.09091	1	cell	0	0	1	D1	sand
D1T10cont	0.22314	2.26359	0.547259	0.818182	0.5	cell	0	0	1	D1	sand
D1T10cont	1.52686	13.8269	0.10036	1.63636	5.59091	cell	0	0	1	D1	sand
D1T10cont	0.506198	4.75729	0.281068	1.31818	1.77273	cell	0	0	1	D1	sand
D1T10cont	0.200413	2.19056	0.524837	0.318182	0.863636	cell	0	0	1	D1	sand
D1T10cont	0.415289	4.0772	0.313932	0.545455	1.77273	cell	0	0	1	D1	sand
D1T10cont	0.080579	1.20159	0.701318	0.272727	0.454545	cell	0	1	0	D1	sand
D1T10cont	0.599174	5.14109	0.284873	1	1.54546	cell	0	0	1	D1	sand
D1T10cont	0.407025	3.80904	0.352532	0.409091	1.68182	cell	0	0	1	D1	sand
D1T10cont	0.617769	5.82843	0.228525	2.40909	1.09091	cell	0	0	1	D1	sand
D1T10cont	0.150826	1.7691	0.605592	0.636364	0.454545	cell	0	0	1	D1	sand
D1T10cont	0.487603	4.71774	0.275301	1.90909	0.909091	cell	0	0	1	D1	sand
D1T10cont	0.283058	2.89956	0.423078	0.863636	1.04546	cell	0	0	1	D1	sand
D1T10cont	1.15702	9.77896	0.152043	2	2.72727	cell	0	0	1	D1	sand
D1T10cont	0.460744	4.38073	0.3017	1.68182	0.954545	cell	0	0	1	D1	sand
D1T10cont	0.146694	1.54089	0.776393	0.318182	0.545455	cell	0	1	0	D1	sand
D1T10cont	0.07438	1.00646	0.922727	0.318182	0.318182	cell	0	1	0	D1	sand
D1T10cont	0.349174	3.46061	0.366391	0.954545	1.18182	cell	0	0	1	D1	sand
D1T10cont	0.243802	2.48306	0.496902	0.363636	1.04546	cell	0	0	1	D1	sand
D1T10cont	0.270661	2.78013	0.440052	0.545455	1.09091	cell	0	0	1	D1	sand
D1T10cont	0.357438	2.85773	0.550007	1.09091	0.590909	cell	0	0	1	D1	sand
D1T10cont	0.487603	4.63826	0.284818	2.09091	0.454545	cell	0	0	1	D1	sand
D1T10cont	0.22314	2.4165	0.480193	0.954545	0.5	cell	0	0	1	D1	sand
D1T10cont	0.766529	7.01442	0.195774	2.86364	1.40909	cell	0	0	1	D1	sand
D1T10cont	1.36983	12.0467	0.118615	2.86364	2.72727	cell	0	0	1	D1	sand
D1T10cont	0.741736	7.05247	0.187403	1	3.04546	cell	0	0	1	D1	sand
D1T10cont	0.392562	3.90413	0.323645	1.45454	0.818182	cell	0	0	1	D1	sand
D1T10cont	0.373967	3.71546	0.340422	0.954545	1.40909	cell	0	0	1	D1	sand
D1T10cont	0.088843	1.16165	0.827334	0.409091	0.318182	cell	0	1	0	D1	sand
D1T10cont	0.725207	6.89499	0.191692	2.90909	0.909091	cell	0	0	1	D1	sand
D1T10cont	0.357438	3.59375	0.347789	0.636364	1.5	cell	0	0	1	D1	sand
D1T10cont	0.61157	6.0787	0.207986	1.86364	1.72727	cell	0	0	1	D1	sand
D1T10cont	0.043388	0.749331	0.971038	0.227273	0.227273	cell	0	1	0	D1	sand
D1T10cont	0.262397	2.71128	0.448558	0.681818	1	cell	0	0	1	D1	sand
D1T10cont	0.72314	6.7105	0.201801	2.40909	1.81818	cell	0	0	1	D1	sand
D1T10cont	0.088843	1.23925	0.72697	0.318182	0.454545	cell	0	1	0	D1	sand
D1T10cont	0.161157	1.80905	0.618814	0.681818	0.409091	cell	0	0	1	D1	sand
D1T10cont	0.646694	6.25406	0.207771	2.59091	1.18182	cell	0	0	1	D1	sand
D1T10cont	0.202479	2.15252	0.549159	0.727273	0.681818	cell	0	0	1	D1	sand
D1T10cont	0.477273	4.58879	0.284827	1.72727	1.27273	cell	0	0	1	D1	sand
D1T10cont	0.514463	4.60935	0.304288	2.04546	0.545455	cell	0	0	1	D1	sand
D1T10cont	0.522727	5.12361	0.250227	0.727273	2.22727	cell	0	0	1	D1	sand
D1T10cont	0.353306	3.41382	0.38096	1.13636	1.13636	cell	0	0	1	D1	sand
D1T10cont	0.241736	2.52718	0.475639	0.909091	0.727273	cell	0	0	1	D1	sand
D1T10cont	0.245868	2.58729	0.461554	0.409091	1.09091	cell	0	0	1	D1	sand
D1T10cont	0.247934	2.58043	0.467908	0.909091	0.727273	cell	0	0	1	D1	sand
D1T10cont	0.528926	4.99882	0.265992	1.5	1.81818	cell	0	0	1	D1	sand
D1T10cont	0.706612	6.66449	0.19992	0.954545	2.86364	cell	0	0	1	D1	sand
D1T10cont	0.109504	1.38341	0.719016	0.272727	0.545455	cell	0	1	0	D1	sand
D1T10cont	1.22314	9.63708	0.165499	3.36364	1.63636	cell	0	0	1	D1	sand
D1T10cont	0.243802	2.5386	0.475398	1.09091	0.318182	cell	0	0	1	D1	sand
D1T10cont	0.247934	2.59832	0.46149	1	0.545455	cell	0	0	1	D1	sand
D1T10cont	0.272727	2.28793	0.654714	0.454545	0.772727	cell	0	0	1	D1	sand
D1T10cont	0.161157	1.77367	0.643742	0.272727	0.727273	cell	0	0	1	D1	sand
D1T10cont	0.179752	1.94218	0.598833	0.818182	0.272727	cell	0	0	1	D1	sand
D1T10cont	0.13843	1.64282	0.644551	0.363636	0.590909	cell	0	0	1	D1	sand
D1T10cont	0.177686	1.97755	0.570963	0.772727	0.409091	cell	0	0	1	D1	sand
D1T10cont	0.144628	1.49866	0.809199	0.454545	0.454545	cell	0	1	0	D1	sand
D1T10cont	0.216942	2.33433	0.500297	0.863636	0.636364	cell	0	0	1	D1	sand
D1T10cont	0.245868	2.57169	0.467169	0.545455	1	cell	0	0	1	D1	sand
D1T10cont	0.590909	5.62266	0.234881	2.5	0.590909	cell	0	0	1	D1	sand
D1T10cont	0.770661	7.24075	0.184717	1.27273	3	cell	0	0	1	D1	sand
D1T10cont	0.303719	3.07681	0.403162	1.04546	1.04546	cell	0	0	1	D1	sand
D1T10cont	0.266529	2.709	0.45639	0.863636	0.863636	cell	0	0	1	D1	sand
D1T10cont	0.67562	6.31795	0.212696	2.36364	1.72727	cell	0	0	1	D1	sand
D1T10cont	0.347107	3.50055	0.355959	1.04546	1.09091	cell	0	0	1	D1	sand
D1T10cont	0.417355	4.04412	0.320678	1.77273	0.409091	cell	0	0	1	D1	sand
D1T10cont	0.836777	6.60171	0.241272	1.81818	1.77273	cell	0	0	1	D1	sand
D1T10cont	0.28719	3.00835	0.398769	0.727273	1.13636	cell	0	0	1	D1	sand
D1T10cont	0.355372	3.55838	0.352687	1.45454	0.590909	cell	0	0	1	D1	sand
D1T10cont	0.61157	5.83528	0.225701	0.863636	2.5	cell	0	0	1	D1	sand
D1T10cont	0.376033	3.73563	0.338617	1.54546	0.681818	cell	0	0	1	D1	sand
D1T10cont	0.196281	2.21908	0.500889	0.590909	0.818182	cell	0	0	1	D1	sand
D1T10cont	0.431818	4.16315	0.313088	1.31818	1.40909	cell	0	0	1	D1	sand
D1T10cont	0.615702	5.69262	0.238757	1.90909	1.90909	cell	0	0	1	D1	sand
D1T10cont	0.376033	3.7398	0.337861	1	1.40909	cell	0	0	1	D1	sand
D1T10cont	0.262397	2.71128	0.448558	0.681818	1	cell	0	0	1	D1	sand
D1T10cont	0.466942	4.43816	0.297897	1.68182	1.13636	cell	0	0	1	D1	sand
D1T10cont	0.309917	3.10155	0.404855	1	0.863636	cell	0	0	1	D1	sand
D1T10cont	0.291322	2.9707	0.414827	0.636364	1.18182	cell	0	0	1	D1	sand
D1T10cont	1.04339	9.62644	0.141489	2.27273	3.27273	cell	0	0	1	D1	sand
D1T10cont	0.177686	1.97755	0.570963	0.727273	0.454545	cell	0	0	1	D1	sand
D1T10cont	0.264463	2.78013	0.429975	1.04546	0.590909	cell	0	0	1	D1	sand
D1T10cont	0.049587	0.891209	0.784542	0.227273	0.318182	cell	0	1	0	D1	sand
D1T10cont	0.088843	1.13503	0.866606	0.363636	0.363636	cell	0	1	0	D1	sand
D1T10cont	0.200413	2.18371	0.528136	0.863636	0.454545	cell	0	0	1	D1	sand
D1T10cont	0.559917	3.87522	0.468534	1.45454	0.909091	cell	0	0	1	D1	sand
D1T10cont	0.262397	2.74894	0.436353	1	0.727273	cell	0	0	1	D1	sand
D1T10cont	0.363636	3.44541	0.384942	0.409091	1.5	cell	0	0	1	D1	sand
D1T10cont	0.266529	2.709	0.45639	0.681818	1.04546	cell	0	0	1	D1	sand
D1T10cont	0.25	2.50055	0.502432	0.772727	0.863636	cell	0	0	1	D1	sand
D1T10cont	0.305785	3.08366	0.404103	1.09091	0.863636	cell	0	0	1	D1	sand
D1T10cont	1.49174	13.5229	0.102508	5.18182	3.36364	cell	0	0	1	D1	sand
D1T10cont	0.429752	4.24114	0.300236	0.954545	1.54546	cell	0	0	1	D1	sand
D1T10cont	0.130165	1.5542	0.67716	0.227273	0.636364	cell	0	0	1	D1	sand
D1T10cont	0.417355	3.98133	0.330871	1.36364	1.27273	cell	0	0	1	D1	sand
D1T10cont	0.225207	2.39215	0.494552	0.409091	1	cell	0	0	1	D1	sand
D1T10cont	0.078512	1.03309	0.92443	0.318182	0.318182	cell	0	1	0	D1	sand
D1T10cont	0.285124	2.9551	0.410298	0.681818	1.18182	cell	0	0	1	D1	sand
D1T10cont	0.157025	1.51198	0.863155	0.409091	0.5	cell	0	1	0	D1	sand
D1T10cont	0.311983	3.0464	0.422442	1.36364	0.272727	cell	0	0	1	D1	sand
D1T10cont	0.262397	2.76454	0.431443	1.04546	0.636364	cell	0	0	1	D1	sand
D1T10cont	0.216942	2.27919	0.5248	1	0.272727	cell	0	0	1	D1	sand
D1T10cont	0.245868	2.56941	0.468	1	0.590909	cell	0	0	1	D1	sand
D1T10cont	0.464876	4.4336	0.29719	1.22727	1.68182	cell	0	0	1	D1	sand
D1T10cont	0.311983	3.18789	0.385776	0.772727	1.22727	cell	0	0	1	D1	sand
D1T10cont	0.446281	4.32559	0.299728	0.545455	1.86364	cell	0	0	1	D1	sand
D1T10cont	0.301653	2.96881	0.430085	1.31818	0.272727	cell	0	0	1	D1	sand
D1T10cont	0.615702	5.83032	0.227612	2	1.72727	cell	0	0	1	D1	sand
D1T10cont	0.780992	7.03609	0.198241	2.45454	2.18182	cell	0	0	1	D1	sand
D1T10cont	0.964876	8.21601	0.179622	2.36364	1.68182	cell	0	0	1	D1	sand
D1T10cont	0.487603	4.66638	0.281395	1.36364	1.68182	cell	0	0	1	D1	sand
D1T10cont	0.456612	4.40318	0.295953	1.95454	0.5	cell	0	0	1	D1	sand
D1T10cont	0.487603	4.66031	0.282128	2.09091	0.545455	cell	0	0	1	D1	sand
D1T10cont	0.661157	6.22097	0.214683	0.818182	2.40909	cell	0	0	1	D1	sand
D1T10cont	0.522727	5.02356	0.260293	1.09091	2	cell	0	0	1	D1	sand
D1T10cont	0.243802	2.61163	0.449183	1	0.545455	cell	0	0	1	D1	sand
D1T10cont	0.035124	0.736018	0.814774	0.272727	0.181818	cell	0	1	0	D1	sand
D1T10cont	0.070248	1.00875	0.867522	0.272727	0.318182	cell	0	1	0	D1	sand
D1T10cont	0.090909	1.17725	0.82429	0.454545	0.227273	cell	0	1	0	D1	sand
D1T10cont	0.617769	5.9102	0.222245	2.22727	1.5	cell	0	0	1	D1	sand
D1T10cont	0.179752	1.99961	0.564929	0.545455	0.727273	cell	0	0	1	D1	sand
D1T10cont	1.15289	10.318	0.136085	4.40909	1.31818	cell	0	0	1	D1	sand
D1T10cont	0.338843	3.27194	0.397738	1.09091	1.09091	cell	0	0	1	D1	sand
D1T10cont	0.198347	2.18143	0.523787	0.818182	0.545455	cell	0	0	1	D1	sand
D1T10cont	0.847107	5.96117	0.299561	2	1.27273	cell	0	0	1	D1	sand
D1T10cont	0.510331	4.9551	0.26119	2.09091	0.772727	cell	0	0	1	D1	sand
D1T10cont	0.489669	4.67552	0.281484	1.31818	1.54546	cell	0	0	1	D1	sand
D1T10cont	0.119835	1.27919	0.920288	0.363636	0.409091	cell	0	1	0	D1	sand
D1T10cont	0.17562	1.92658	0.594578	0.772727	0.363636	cell	0	0	1	D1	sand
D1T10cont	0.020661	0.556484	0.838416	0.181818	0.136364	cell	0	1	0	D1	sand
D1T10cont	0.132231	1.56751	0.676273	0.590909	0.272727	cell	0	0	1	D1	sand
D1T10cont	0.105372	1.35907	0.71689	0.5	0.272727	cell	0	1	0	D1	sand
D1T10cont	0.202479	2.19702	0.527134	0.863636	0.454545	cell	0	0	1	D1	sand
D1T10cont	0.132231	1.55191	0.689935	0.272727	0.636364	cell	0	0	1	D1	sand
D1T10cont	0.146694	1.47432	0.848085	0.363636	0.5	cell	0	1	0	D1	sand
D1T10cont	0.477273	4.58918	0.284778	1	1.72727	cell	0	0	1	D1	sand
D1T10cont	0.35124	4.28526	0.240359	1.68182	1	cell	0	0	1	D1	sand
D1T10cont	0.196281	2.13046	0.543429	0.818182	0.5	cell	0	0	1	D1	sand
D1T10cont	0.043388	0.749331	0.971038	0.227273	0.227273	cell	0	1	0	D1	sand
D1T10cont	0.109504	1.21491	0.932299	0.363636	0.363636	cell	0	1	0	D1	sand
D1T10cont	0.617769	5.71924	0.237333	2.04546	1.77273	cell	0	0	1	D1	sand
D1T10cont	2.16736	19.0966	0.074684	0.727273	8.90909	cell	1	0	0	D1	sand
D1T10cont	0.621901	5.89689	0.224743	2.04546	1.68182	cell	0	0	1	D1	sand
D1T10cont	1.95041	17.4876	0.080145	6.13636	3.54546	cell	1	0	0	D1	sand
D1T10cont	0.045455	0.789271	0.916927	0.227273	0.227273	cell	0	1	0	D1	sand
D1T10cont	0.609504	5.76375	0.230556	1.59091	2.13636	cell	0	0	1	D1	sand
D1T10cont	1.42975	12.9912	0.106457	4	3.36364	cell	0	0	1	D1	sand
D1T10cont	0.342975	3.46101	0.359806	0.318182	1.54546	cell	0	0	1	D1	sand
D1T10cont	0.506198	4.71507	0.286124	1.68182	1.45454	cell	0	0	1	D1	sand
D1T10cont	0.117769	1.41004	0.744352	0.545455	0.272727	cell	0	1	0	D1	sand
D1T10cont	0.134298	1.58729	0.669834	0.454545	0.545455	cell	0	0	1	D1	sand
D1T10cont	0.053719	0.84024	0.956161	0.272727	0.227273	cell	0	1	0	D1	sand
D1T10cont	0.508264	4.8482	0.27173	1.81818	1.31818	cell	0	0	1	D1	sand
D1T10cont	0.280992	2.86191	0.431114	0.863636	1	cell	0	0	1	D1	sand
D1T10cont	1.61983	14.5214	0.09653	5.27273	3.13636	cell	1	0	0	D1	sand
D1T10cont	0.157025	1.8467	0.578609	0.545455	0.590909	cell	0	0	1	D1	sand
D1T10cont	0.407025	3.97031	0.324476	1.18182	1.40909	cell	0	0	1	D1	sand
D1T10cont	0.194215	2.17914	0.51395	0.727273	0.681818	cell	0	0	1	D1	sand
D1T10cont	0.369835	3.67173	0.344727	0.318182	1.59091	cell	0	0	1	D1	sand
D1T10cont	0.165289	1.91098	0.568775	0.636364	0.545455	cell	0	0	1	D1	sand
D1T10cont	0.869835	7.97866	0.171707	1.86364	3.09091	cell	0	0	1	D1	sand
D1T10cont	0.311983	3.18789	0.385776	0.772727	1.22727	cell	0	0	1	D1	sand
D1T10cont	0.115702	1.48763	0.656993	0.5	0.363636	cell	0	0	1	D1	sand
D1T10cont	0.090909	1.23925	0.743876	0.409091	0.363636	cell	0	1	0	D1	sand
D1T10cont	0.113636	1.40775	0.720567	0.454545	0.409091	cell	0	1	0	D1	sand
D1T10cont	0.113636	1.39444	0.734392	0.409091	0.454545	cell	0	1	0	D1	sand
D1T10cont	0.086777	1.21491	0.738803	0.318182	0.409091	cell	0	1	0	D1	sand
D1T10cont	0.117769	1.41004	0.744352	0.272727	0.545455	cell	0	1	0	D1	sand
D1T10cont	0.900826	8.35828	0.162038	3.59091	1.22727	cell	0	0	1	D1	sand
D1T10cont	0.200413	2.1704	0.534636	0.5	0.818182	cell	0	0	1	D1	sand
D1T10cont	0.157025	1.7847	0.619507	0.363636	0.681818	cell	0	0	1	D1	sand
D1T10cont	0.088843	1.20388	0.770316	0.409091	0.272727	cell	0	1	0	D1	sand
D1T10cont	0.64876	5.79991	0.242355	2.5	0.727273	cell	0	0	1	D1	sand
D1T10cont	0.613636	5.81779	0.227827	0.590909	2.59091	cell	0	0	1	D1	sand
D1T10cont	0.179752	1.96424	0.585459	0.409091	0.772727	cell	0	0	1	D1	sand
D1T10cont	0.307851	3.10801	0.400485	0.863636	1.13636	cell	0	0	1	D1	sand
D1T10cont	0.791322	7.31338	0.18592	2	2.68182	cell	0	0	1	D1	sand
D1T10cont	1.10331	9.79723	0.144444	1.45454	4.13636	cell	0	0	1	D1	sand
D1T10cont	0.46281	4.5093	0.286019	0.909091	1.81818	cell	0	0	1	D1	sand
D1T10cont	0.18595	1.94636	0.616826	0.636364	0.636364	cell	0	0	1	D1	sand
D1T10cont	0.266529	2.76911	0.436793	0.409091	1.18182	cell	0	0	1	D1	sand
D1T10cont	0.52686	5.00111	0.264711	1.77273	1.5	cell	0	0	1	D1	sand
D1T10cont	0.652893	6.25406	0.209762	2.54546	1.22727	cell	0	0	1	D1	sand
D1T10cont	0.547521	5.1548	0.258933	2.27273	0.590909	cell	0	0	1	D1	sand
D1T10cont	0.886364	7.95849	0.175857	2.90909	2.18182	cell	0	0	1	D1	sand
D1T10cont	1.54546	13.9764	0.099421	5.68182	1.63636	cell	1	0	0	D1	sand
D1T10cont	1.31405	7.41421	0.300394	3.40909	0.545455	cell	0	0	1	D1	sand
D1T10cont	0.280992	2.84442	0.436432	0.5	1.04546	cell	0	0	1	D1	sand
D1T10cont	0.654959	6.21869	0.212827	1.77273	1.90909	cell	0	0	1	D1	sand
D1T10cont	1.24793	11.1909	0.12522	4	2.95454	cell	0	0	1	D1	sand
D1T10cont	0.72314	6.81472	0.195675	1.54546	2.72727	cell	0	0	1	D1	sand
D1T10cont	0.640496	5.98551	0.224659	2.09091	1.72727	cell	0	0	1	D1	sand
D1T10cont	0.415289	4.02852	0.321566	0.409091	1.81818	cell	0	0	1	D1	sand
D1T10cont	0.549587	5.23011	0.252478	2.27273	0.681818	cell	0	0	1	D1	sand
D1T10cont	0.77686	7.09848	0.193741	1.72727	2.72727	cell	0	0	1	D1	sand
D1T10cont	0.157025	1.77367	0.627236	0.318182	0.681818	cell	0	0	1	D1	sand
D1T10cont	0.183884	2.00189	0.576598	0.772727	0.454545	cell	0	0	1	D1	sand
D1T10cont	0.171488	1.78013	0.680044	0.545455	0.590909	cell	0	0	1	D1	sand
D1T10cont	0.373967	3.71585	0.34035	1.59091	0.5	cell	0	0	1	D1	sand
D1T10cont	0.25	2.18371	0.658809	0.818182	0.5	cell	0	0	1	D1	sand
D1T10cont	0.305785	3.17686	0.380742	1.22727	0.727273	cell	0	0	1	D1	sand
D1T10cont	0.96281	8.80976	0.155891	2	3.27273	cell	0	0	1	D1	sand
D1T10cont	0.576446	5.46251	0.242764	2.22727	1.13636	cell	0	0	1	D1	sand
D1T10cont	0.373967	3.65118	0.352515	1.31818	1	cell	0	0	1	D1	sand
D1T10cont	0.28719	2.8779	0.435742	1.22727	0.318182	cell	0	0	1	D1	sand
D1T10cont	0.369835	3.58957	0.360689	0.363636	1.59091	cell	0	0	1	D1	sand
D1T10cont	0.237603	2.4473	0.498526	0.772727	0.863636	cell	0	0	1	D1	sand
D1T10cont	0.518595	4.93076	0.268047	1.04546	1.72727	cell	0	0	1	D1	sand
D1T10cont	0.157025	1.70482	0.678922	0.590909	0.454545	cell	0	0	1	D1	sand
D1T10cont	0.876033	8.1099	0.167378	3.31818	1.40909	cell	0	0	1	D1	sand
D1T10cont	0.169421	1.92201	0.576323	0.636364	0.590909	cell	0	0	1	D1	sand
D1T10cont	0.60124	5.65078	0.236614	2.18182	1.40909	cell	0	0	1	D1	sand
D1T10cont	0.152893	1.78699	0.601663	0.318182	0.681818	cell	0	0	1	D1	sand
D1T10cont	0.140496	1.6162	0.675903	0.318182	0.636364	cell	0	0	1	D1	sand
D1T10cont	0.547521	5.18293	0.25613	1.95454	1.40909	cell	0	0	1	D1	sand
D1T10cont	1.1343	10.2312	0.13617	2.04546	3.72727	cell	0	0	1	D1	sand
D1T10cont	0.328512	3.2476	0.391414	1.04546	1.09091	cell	0	0	1	D1	sand
D1T10cont	0.528926	4.77707	0.291261	1.54546	1.68182	cell	0	0	1	D1	sand
D1T10cont	0.553719	5.32063	0.245795	2.13636	1.13636	cell	0	0	1	D1	sand
D1T10cont	2.29546	20.3122	0.069914	1.54546	8.72727	cell	1	0	0	D1	sand
D1T10cont	0.479339	4.65803	0.277618	1.95454	0.727273	cell	0	0	1	D1	sand
D1T10cont	0.454545	4.40547	0.294309	1.95454	0.409091	cell	0	0	1	D1	sand
D1T10cont	0.793388	7.18143	0.193319	3.31818	0.409091	cell	0	0	1	D1	sand
D1T10cont	0.512397	4.89042	0.26923	1.86364	1.22727	cell	0	0	1	D1	sand
D1T10cont	0.597107	5.69947	0.23099	1.54546	2.13636	cell	0	0	1	D1	sand
D1T10cont	1.6219	14.736	0.093859	3.40909	4.04545	cell	1	0	0	D1	sand
D1T10cont	0.547521	5.10076	0.264448	1.77273	1.63636	cell	0	0	1	D1	sand
D1T10cont	0.274793	2.82693	0.432103	1.27273	0.227273	cell	0	0	1	D1	sand
D1T10cont	0.524793	5.01671	0.262036	1.27273	1.95454	cell	0	0	1	D1	sand
D1T10cont	0.756198	6.8653	0.201617	2.45454	2.13636	cell	0	0	1	D1	sand
D1T10cont	0.634298	6.02127	0.21985	2.5	1.13636	cell	0	0	1	D1	sand
D1T10cont	0.869835	7.88436	0.175839	0.5	3.68182	cell	0	0	1	D1	sand
D1T10cont	0.326446	3.10383	0.42582	0.5	1.31818	cell	0	0	1	D1	sand
D1T10cont	0.485537	4.69569	0.276716	2	0.727273	cell	0	0	1	D1	sand
D1T10cont	0.681818	6.39326	0.20962	2.04546	2.13636	cell	0	0	1	D1	sand
D1T10cont	0.588843	5.44958	0.249162	0.772727	2.31818	cell	0	0	1	D1	sand
D1T10cont	0.262397	2.74705	0.436954	1.13636	0.363636	cell	0	0	1	D1	sand
D1T10cont	0.696281	6.50512	0.206768	2.90909	0.5	cell	0	0	1	D1	sand
D1T10cont	0.369835	3.69379	0.340622	1.59091	0.409091	cell	0	0	1	D1	sand
D1T10cont	0.13843	1.44769	0.830016	0.454545	0.409091	cell	0	1	0	D1	sand
D1T10cont	0.268595	2.72231	0.455441	0.727273	1	cell	0	0	1	D1	sand
D1T10cont	0.216942	2.4165	0.466854	0.545455	0.909091	cell	0	0	1	D1	sand
D1T10cont	0.613636	5.92391	0.219738	2.5	0.954545	cell	0	0	1	D1	sand
D1T10cont	0.225207	2.84442	0.349788	1.18182	0.5	cell	0	0	1	D1	sand
D1T10cont	0.603306	5.61163	0.240752	0.454545	2.54546	cell	0	0	1	D1	sand
D1T10cont	0.599174	5.6934	0.232284	0.818182	2.40909	cell	0	0	1	D1	sand
D1T10cont	0.097107	1.44998	0.580417	0.227273	0.590909	cell	0	0	1	D1	sand
D1T10cont	1.32851	11.5834	0.124423	4.77273	2.27273	cell	0	0	1	D1	sand
D1T10cont	0.11157	1.38341	0.732582	0.5	0.318182	cell	0	1	0	D1	sand
D1T10cont	0.528926	5.12589	0.252968	0.681818	2.22727	cell	0	0	1	D1	sand
D1T10cont	0.173554	1.93533	0.582285	0.681818	0.545455	cell	0	0	1	D1	sand
D1T10cont	0.088843	1.20388	0.770316	0.272727	0.409091	cell	0	1	0	D1	sand
D1T10cont	0.371901	3.70443	0.34056	1.18182	1.13636	cell	0	0	1	D1	sand
D1T10cont	0.262397	2.74019	0.439143	1.04546	0.590909	cell	0	0	1	D1	sand
D1T10cont	0.394628	3.9395	0.319533	1.5	0.909091	cell	0	0	1	D1	sand
D1T10cont	0.52686	5.03041	0.261636	0.590909	2.09091	cell	0	0	1	D1	sand
D1T10cont	0.590909	5.74855	0.224706	1.18182	2.31818	cell	0	0	1	D1	sand
D1T10cont	0.179752	1.95321	0.592089	0.318182	0.818182	cell	0	0	1	D1	sand
D1T10cont	0.504132	4.92619	0.261055	0.818182	2.09091	cell	0	0	1	D1	sand
D1T10cont	0.456612	4.38341	0.298629	1.95454	0.363636	cell	0	0	1	D1	sand
D1T10cont	0.615702	5.8326	0.227434	1.40909	2.27273	cell	0	0	1	D1	sand
D1T10cont	0.464876	4.57815	0.278719	0.727273	1.95454	cell	0	0	1	D1	sand
D1T10cont	0.200413	2.19474	0.522842	0.863636	0.5	cell	0	0	1	D1	sand
D1T10cont	1.66942	14.5907	0.098543	1.63636	6.54545	cell	1	0	0	D1	sand
D1T10cont	0.590909	5.69112	0.229264	0.909091	2.40909	cell	0	0	1	D1	sand
D1T10cont	0.17562	1.93304	0.59061	0.681818	0.590909	cell	0	0	1	D1	sand
D1T10cont	1.28099	11.5724	0.120201	3.68182	3.40909	cell	0	0	1	D1	sand
D1T10cont	0.373967	3.70671	0.34203	1.45454	0.818182	cell	0	0	1	D1	sand
D1T10cont	0.163223	1.49866	0.913239	0.454545	0.454545	cell	0	1	0	D1	sand
D1T10cont	0.219008	2.33662	0.504075	0.590909	0.863636	cell	0	0	1	D1	sand
D1T10cont	0.576446	5.52451	0.237346	2.13636	1.31818	cell	0	0	1	D1	sand
D1T10cont	0.599174	5.67741	0.233594	1.68182	1.90909	cell	0	0	1	D1	sand
D1T10cont	3.74793	32.2749	0.045214	9.45454	4.22727	cell	1	0	0	D1	sand
D1T10cont	0.35124	3.54735	0.350757	1.5	0.5	cell	0	0	1	D1	sand
D1T10cont	2.2562	20.1083	0.070119	8.68182	2.72727	cell	1	0	0	D1	sand
D1T10cont	0.411157	3.95471	0.330361	1.36364	1.27273	cell	0	0	1	D1	sand
D1T10cont	0.747934	6.62723	0.213998	0.363636	3.04546	cell	0	0	1	D1	sand
D1T10cont	0.417355	3.96802	0.333095	1.45454	1.18182	cell	0	0	1	D1	sand
D1T10cont	0.355372	3.46936	0.371018	1.31818	0.909091	cell	0	0	1	D1	sand
D1T10cont	0.088843	1.16165	0.827334	0.409091	0.318182	cell	0	1	0	D1	sand
D1T10cont	0.543388	5.22058	0.250543	1.72727	1.68182	cell	0	0	1	D1	sand
D1T10cont	0.130165	1.61848	0.624438	0.590909	0.318182	cell	0	0	1	D1	sand
D1T10cont	0.136364	1.6006	0.668872	0.409091	0.590909	cell	0	0	1	D1	sand
D1T10cont	0.39876	3.93076	0.324317	0.727273	1.59091	cell	0	0	1	D1	sand
D1T10cont	0.369835	3.66031	0.346881	1.59091	0.545455	cell	0	0	1	D1	sand
D1T10cont	0.464876	4.44312	0.295917	0.5	1.95454	cell	0	0	1	D1	sand
D1T10cont	0.330579	3.38759	0.361996	0.636364	1.36364	cell	0	0	1	D1	sand
D1T10cont	0.444215	4.32063	0.299026	1.13636	1.63636	cell	0	0	1	D1	sand
D1T10cont	1.51033	13.4792	0.104461	4	4.09091	cell	0	0	1	D1	sand
D1T10cont	0.349174	3.4937	0.359484	0.954545	1.31818	cell	0	0	1	D1	sand
D1T10cont	0.783058	7.2784	0.185751	3.04546	1.27273	cell	0	0	1	D1	sand
D1T10cont	0.268595	2.76911	0.440179	1.13636	0.454545	cell	0	0	1	D1	sand
D1T10cont	0.268595	2.75997	0.443098	1	0.772727	cell	0	0	1	D1	sand
D1T10cont	0.262397	2.73145	0.441959	1.13636	0.409091	cell	0	0	1	D1	sand
D1T10cont	0.632231	6.08784	0.214368	1.18182	2.45454	cell	0	0	1	D1	sand
D1T10cont	0.592975	5.64889	0.233518	2.22727	1.13636	cell	0	0	1	D1	sand
D1T10cont	0.159091	1.81133	0.609341	0.681818	0.363636	cell	0	0	1	D1	sand
D1T10cont	0.557851	5.33166	0.246606	1.18182	2.13636	cell	0	0	1	D1	sand
D1T10cont	0.603306	5.72003	0.231713	0.818182	2.45454	cell	0	0	1	D1	sand
D1T10cont	0.586777	3.39633	0.639238	0.909091	1.18182	cell	0	0	1	D1	sand
D1T10cont	0.566116	5.42903	0.241363	1.54546	1.95454	cell	0	0	1	D1	sand
D1T10cont	0.326446	3.31645	0.37297	1.27273	0.818182	cell	0	0	1	D1	sand
D1T10cont	0.636364	6.03498	0.219565	2.63636	0.681818	cell	0	0	1	D1	sand
D1T10cont	0.134298	1.59186	0.665995	0.636364	0.272727	cell	0	0	1	D1	sand
D1T10cont	0.157025	1.77367	0.627236	0.727273	0.272727	cell	0	0	1	D1	sand
D1T10cont	0.194215	1.9844	0.619773	0.272727	0.772727	cell	0	0	1	D1	sand
D1T10cont	0.260331	2.72917	0.439213	1.09091	0.5	cell	0	0	1	D1	sand
D1T10cont	1.32645	11.9231	0.117252	1.31818	5.13636	cell	0	0	1	D1	sand
D1T10cont	0.020661	0.556484	0.838416	0.136364	0.181818	cell	0	1	0	D1	sand
D1T10cont	0.359504	3.50473	0.367794	1.13636	1.18182	cell	0	0	1	D1	sand
D1T10cont	0.264463	2.70025	0.45579	0.590909	1.04546	cell	0	0	1	D1	sand
D1T10cont	1.26653	11.5705	0.118883	1.40909	4.54545	cell	0	0	1	D1	sand
D1T10cont	0.454545	4.35678	0.300923	1.95454	0.363636	cell	0	0	1	D1	sand
D1T10cont	0.440083	4.30732	0.298079	1.18182	1.59091	cell	0	0	1	D1	sand
D1T10cont	0.206612	2.19474	0.539012	0.818182	0.545455	cell	0	0	1	D1	sand
D1T10cont	0.533058	5.04105	0.263598	1.86364	1.40909	cell	0	0	1	D1	sand
D1T10cont	0.179752	2.00646	0.561077	0.363636	0.772727	cell	0	0	1	D1	sand
D1T10cont	0.570248	5.43399	0.242681	0.5	2.36364	cell	0	0	1	D1	sand
D1T10cont	0.667355	6.16355	0.220753	2.68182	0.681818	cell	0	0	1	D1	sand
D1T10cont	0.159091	1.77367	0.635489	0.272727	0.727273	cell	0	0	1	D1	sand
D1T10cont	0.130165	1.53632	0.693016	0.590909	0.363636	cell	0	0	1	D1	sand
D1T10cont	0.183884	2.4009	0.400873	0.590909	0.909091	cell	0	0	1	D1	sand
D1T10cont	0.144628	1.97983	0.463666	0.318182	0.818182	cell	0	0	1	D1	sand
D1T10cont	1.45041	12.9661	0.108414	4.86364	3.63636	cell	0	0	1	D1	sand
D1T10cont	0.035124	0.749331	0.786079	0.227273	0.227273	cell	0	1	0	D1	sand
D1T10cont	0.206612	2.15062	0.561353	0.272727	0.909091	cell	0	0	1	D1	sand
D1T10cont	0.570248	5.45376	0.240925	2.27273	0.727273	cell	0	0	1	D1	sand
D1T10cont	1.0062	9.37538	0.143852	2.5	3.27273	cell	0	0	1	D1	sand
D1T10cont	0.584711	5.44006	0.248281	1.77273	1.77273	cell	0	0	1	D1	sand
D1T10cont	0.570248	5.47393	0.239153	2.31818	0.818182	cell	0	0	1	D1	sand
D1T10cont	0.173554	1.96424	0.56527	0.363636	0.818182	cell	0	0	1	D1	sand
D1T10cont	0.518595	4.97527	0.263273	2.18182	0.5	cell	0	0	1	D1	sand
D1T10cont	0.528926	5.08366	0.257188	0.772727	2.18182	cell	0	0	1	D1	sand
D1T10cont	0.169421	1.93115	0.570882	0.227273	0.818182	cell	0	0	1	D1	sand
D1T10cont	0.264463	2.76682	0.434123	0.5	1.13636	cell	0	0	1	D1	sand
D1T10cont	0.264463	2.73563	0.44408	0.681818	1.04546	cell	0	0	1	D1	sand
D1T10cont	0.553719	5.25674	0.251806	0.681818	2.27273	cell	0	0	1	D1	sand
D1T10cont	0.417355	4.09052	0.313444	1.77273	0.545455	cell	0	0	1	D1	sand
D1T10cont	0.456612	4.51387	0.281617	0.772727	1.86364	cell	0	0	1	D1	sand
D1T10cont	0.18595	1.8003	0.72097	0.318182	0.681818	cell	0	1	0	D1	sand
D1T10cont	0.733471	6.87711	0.194886	1.18182	2.86364	cell	0	0	1	D1	sand
D1T10cont	0.326446	3.31417	0.373485	0.954545	1.18182	cell	0	0	1	D1	sand
D1T10cont	0.677686	6.41382	0.207016	1.90909	1.68182	cell	0	0	1	D1	sand
D1T10cont	0.113636	1.41004	0.718234	0.272727	0.545455	cell	0	1	0	D1	sand
D1T10cont	0.378099	3.7246	0.342497	1.54546	0.636364	cell	0	0	1	D1	sand
D1T10cont	0.109504	1.44769	0.65658	0.454545	0.409091	cell	0	0	1	D1	sand
D1T10cont	0.134298	1.59186	0.665995	0.272727	0.636364	cell	0	0	1	D1	sand
D1T10cont	0.960744	8.62227	0.162396	1	3.81818	cell	0	0	1	D1	sand
D1T10cont	0.204545	2.27462	0.496801	0.5	0.863636	cell	0	0	1	D1	sand
D1T10cont	0.795455	7.356	0.184732	2.04546	2.31818	cell	0	0	1	D1	sand
D1T10cont	0.285124	2.86419	0.436757	1	0.818182	cell	0	0	1	D1	sand
D1T10cont	1.27066	11.4792	0.121176	4.72727	2.04546	cell	0	0	1	D1	sand
D1T10cont	0.177686	1.95549	0.583917	0.272727	0.818182	cell	0	0	1	D1	sand
D1T10cont	0.221074	2.17725	0.586046	0.363636	0.818182	cell	0	0	1	D1	sand
D1T10cont	0.68595	5.85048	0.251837	1.54546	2.04546	cell	0	0	1	D1	sand
D1T10cont	0.502066	4.87065	0.265948	0.909091	1.63636	cell	0	0	1	D1	sand
D1T10cont	1.2376	9.68198	0.165906	4.04545	1.45454	cell	0	0	1	D1	sand
D1T10cont	0.369835	3.58233	0.362149	1.27273	1.09091	cell	0	0	1	D1	sand
D1T10cont	0.264463	2.75997	0.436281	0.954545	0.818182	cell	0	0	1	D1	sand
D1T10cont	2.09917	18.2312	0.079365	4.5	4.90909	cell	1	0	0	D1	sand
D1T10cont	0.857438	7.92997	0.171344	3.22727	1.18182	cell	0	0	1	D1	sand
D1T10cont	0.196281	2.1704	0.523612	0.818182	0.5	cell	0	0	1	D1	sand
D1T10cont	0.157025	1.74019	0.651602	0.545455	0.590909	cell	0	0	1	D1	sand
D1T10cont	0.150826	1.73602	0.628896	0.227273	0.727273	cell	0	0	1	D1	sand
D1T10cont	0.61157	5.85048	0.224529	2.36364	1.22727	cell	0	0	1	D1	sand
D1T10cont	0.330579	3.26091	0.390666	0.954545	1.18182	cell	0	0	1	D1	sand
D1T10cont	0.247934	2.51426	0.492862	0.318182	1.04546	cell	0	0	1	D1	sand
D1T10cont	0.258264	2.5386	0.5036	1.09091	0.318182	cell	0	0	1	D1	sand
D1T10cont	0.446281	4.29172	0.304478	1.27273	1.54546	cell	0	0	1	D1	sand
D1T10cont	0.347107	2.18371	0.914711	0.681818	0.636364	cell	0	1	0	D1	sand
D1T10cont	0.336777	3.20388	0.412288	1.40909	0.272727	cell	0	0	1	D1	sand
D1T10cont	0.260331	2.68237	0.454671	0.909091	0.818182	cell	0	0	1	D1	sand
D1T10cont	0.367769	3.39405	0.401189	0.863636	1.27273	cell	0	0	1	D1	sand
D1T10cont	0.208678	2.06389	0.61562	0.636364	0.681818	cell	0	0	1	D1	sand
D1T10cont	0.373967	3.30085	0.431311	1.18182	0.954545	cell	0	0	1	D1	sand
D1T10cont	0.177686	2.01977	0.54734	0.363636	0.772727	cell	0	0	1	D1	sand
D1T10cont	0.318182	2.91973	0.46903	0.636364	1.13636	cell	0	0	1	D1	sand
D1T10cont	0.262397	2.3853	0.579537	0.772727	0.772727	cell	0	0	1	D1	sand
D1T10cont	0.235537	2.54735	0.456135	1	0.5	cell	0	0	1	D1	sand
D1T10cont	0.679752	5.66221	0.266434	2.36364	1	cell	0	0	1	D1	sand
D1T10cont	0.22314	2.31913	0.521361	0.272727	1	cell	0	0	1	D1	sand
D1T10cont	1.27479	10.0897	0.157359	2.77273	3.09091	cell	0	0	1	D1	sand
D1T10cont	0.504132	4.8775	0.266293	0.5	2.04546	cell	0	0	1	D1	sand
D1T10cont	1.00826	8.3716	0.180787	1	3.63636	cell	0	0	1	D1	sand
D1T10cont	0.921488	7.69262	0.195682	1.77273	3.04546	cell	0	0	1	D1	sand
D1T10cont	0.320248	2.88853	0.482327	0.818182	1.04546	cell	0	0	1	D1	sand
D1T10cont	0.731405	6.19663	0.239363	0.954545	2.63636	cell	0	0	1	D1	sand
D1T10cont	0.53719	4.51197	0.331592	0.363636	2.04546	cell	0	0	1	D1	sand
D1T10cont	0.607438	5.54924	0.247882	0.909091	2.31818	cell	0	0	1	D1	sand
D1T10cont	0.423554	3.7242	0.383753	1.18182	1.27273	cell	0	0	1	D1	sand
D1T10cont	0.68595	6.37995	0.211772	2.18182	2	cell	0	0	1	D1	sand
D1T10cont	0.22314	2.41878	0.479286	0.409091	1	cell	0	0	1	D1	sand
D1T10cont	0.334711	3.39862	0.364146	1.31818	0.727273	cell	0	0	1	D1	sand
D1T10cont	0.192149	2.21262	0.493212	0.863636	0.409091	cell	0	0	1	D1	sand
D1T10cont	0.390496	3.76186	0.346754	1.27273	1.22727	cell	0	0	1	D1	sand
D1T10cont	0.380165	3.73563	0.342338	1.54546	0.681818	cell	0	0	1	D1	sand
D1T10cont	0.572314	5.24036	0.261892	1.81818	1.72727	cell	0	0	1	D1	sand
D1T10cont	0.28719	2.95321	0.413801	1.27273	0.363636	cell	0	0	1	D1	sand
D1T10cont	1.35537	12.122	0.115909	2.72727	4.81818	cell	0	0	1	D1	sand
D1T10cont	0.466942	4.53175	0.28572	0.590909	1.95454	cell	0	0	1	D1	sand
D1T10cont	0.177686	1.79802	0.690678	0.318182	0.727273	cell	0	0	1	D1	sand
D1T10cont	1.3657	12.4944	0.109934	3.63636	3.86364	cell	0	0	1	D1	sand
D1T10cont	0.152893	1.75351	0.624857	0.545455	0.590909	cell	0	0	1	D1	sand
D1T10cont	0.5	4.81779	0.270697	0.409091	2.13636	cell	0	0	1	D1	sand
D1T10cont	0.219008	2.34993	0.498379	0.818182	0.636364	cell	0	0	1	D1	sand
D1T10cont	0.328512	3.25863	0.388769	1.09091	1.09091	cell	0	0	1	D1	sand
D1T10cont	1.16116	9.34915	0.166939	3.68182	1.81818	cell	0	0	1	D1	sand
D1T10cont	0.289256	2.97944	0.409471	0.772727	1.13636	cell	0	0	1	D1	sand
D1T10cont	0.113636	1.43438	0.694063	0.5	0.363636	cell	0	0	1	D1	sand
D1T10cont	0.247934	2.60934	0.457597	0.590909	1	cell	0	0	1	D1	sand
D1T10cont	0.150826	1.74705	0.620981	0.681818	0.318182	cell	0	0	1	D1	sand
D1T10cont	0.270661	2.66677	0.478259	0.909091	0.863636	cell	0	0	1	D1	sand
D1T10cont	0.245868	2.56066	0.471202	0.5	1	cell	0	0	1	D1	sand
D1T10cont	0.210744	2.16622	0.564364	0.272727	0.863636	cell	0	0	1	D1	sand
D1T10cont	0.485537	4.74209	0.271327	1.90909	0.954545	cell	0	0	1	D1	sand
D1T10cont	0.241736	2.57397	0.458503	1	0.5	cell	0	0	1	D1	sand
D1T10cont	0.345041	3.41154	0.372547	1.18182	1.13636	cell	0	0	1	D1	sand
D1T10cont	1.45454	11.5108	0.137951	2.72727	2.90909	cell	0	0	1	D1	sand
D1T10cont	0.599174	5.51348	0.247692	1.95454	1.45454	cell	0	0	1	D1	sand
D1T10cont	0.268595	2.75997	0.443098	0.772727	1	cell	0	0	1	D1	sand
D1T10cont	0.615702	5.2339	0.282443	1.90909	1.5	cell	0	0	1	D1	sand
D1T10cont	0.607438	5.64015	0.239956	2.40909	0.863636	cell	0	0	1	D1	sand
D1T10cont	0.371901	3.69797	0.341751	0.590909	1.59091	cell	0	0	1	D1	sand
D1T10cont	0.28719	2.88853	0.432538	0.863636	1	cell	0	0	1	D1	sand
D1T10cont	0.485537	4.73106	0.272594	0.909091	1.90909	cell	0	0	1	D1	sand
D1T10cont	0.417355	4.00875	0.326362	0.318182	1.77273	cell	0	0	1	D1	sand
D1T10cont	0.483471	4.61085	0.285772	1.63636	1.45454	cell	0	0	1	D1	sand
D1T10cont	0.876033	8.14299	0.166021	1.45454	3.40909	cell	0	0	1	D1	sand
D1T10cont	0.198347	1.73145	0.831412	0.590909	0.454545	cell	0	1	0	D1	sand
D1T10cont	0.417355	4.10115	0.31182	1.13636	1.5	cell	0	0	1	D1	sand
D1T10cont	1.19008	9.48456	0.166246	4.13636	1.22727	cell	0	0	1	D1	sand
D1T10cont	0.278926	2.97527	0.395956	1.13636	0.590909	cell	0	0	1	D1	sand
D1T10cont	0.157025	1.7691	0.630479	0.636364	0.454545	cell	0	0	1	D1	sand
D1T10cont	0.055785	0.931149	0.808518	0.272727	0.272727	cell	0	1	0	D1	sand
D1T10cont	0.400826	3.90641	0.330073	1.63636	0.636364	cell	0	0	1	D1	sand
D1T10cont	0.283058	2.88892	0.426199	0.318182	1.27273	cell	0	0	1	D1	sand
D1T10cont	1.32851	11.9828	0.116267	2.95454	3.81818	cell	0	0	1	D1	sand
D1T10cont	0.438017	4.23696	0.306613	0.409091	1.86364	cell	0	0	1	D1	sand
D1T10cont	0.353306	3.52718	0.356866	0.727273	1.40909	cell	0	0	1	D1	sand
D1T10cont	1.41529	12.7455	0.109482	2	5.04545	cell	0	0	1	D1	sand
D1T10cont	0.570248	5.40318	0.245456	2.40909	0.454545	cell	0	0	1	D1	sand
D1T10cont	0.237603	2.4629	0.492231	0.772727	0.818182	cell	0	0	1	D1	sand
D1T10cont	0.28719	3.00189	0.400488	1.22727	0.5	cell	0	0	1	D1	sand
D1T10cont	0.576446	4.90374	0.301241	1.27273	1.81818	cell	0	0	1	D1	sand
D1T10cont	0.204545	2.06846	0.600767	0.772727	0.454545	cell	0	0	1	D1	sand
D1T10cont	0.173554	1.81361	0.663062	0.727273	0.272727	cell	0	0	1	D1	sand
D1T10cont	0.61157	5.47203	0.25666	0.363636	2.54546	cell	0	0	1	D1	sand
D1T10cont	0.510331	4.92847	0.26402	2.04546	0.818182	cell	0	0	1	D1	sand
D1T10cont	0.572314	5.49788	0.237933	1.31818	2.13636	cell	0	0	1	D1	sand
D1T10cont	0.981405	8.04751	0.19043	2.86364	2.04546	cell	0	0	1	D1	sand
D1T10cont	0.803719	7.44045	0.182438	1.09091	3.18182	cell	0	0	1	D1	sand
D1T10cont	0.140496	1.59186	0.696733	0.636364	0.272727	cell	0	0	1	D1	sand
D1T10cont	0.179752	1.96424	0.585459	0.772727	0.409091	cell	0	0	1	D1	sand
D1T10cont	0.28719	2.91098	0.425892	1.22727	0.454545	cell	0	0	1	D1	sand
D1T10cont	0.634298	6.04105	0.218413	1.04546	2.36364	cell	0	0	1	D1	sand
D1T10cont	0.756198	6.25178	0.24313	1.22727	2.54546	cell	0	0	1	D1	sand
D1T10cont	0.729339	6.00528	0.254139	1.86364	2.09091	cell	0	0	1	D1	sand
D1T10cont	0.245868	2.57169	0.467169	1	0.545455	cell	0	0	1	D1	sand
D1T10cont	1.38843	11.3392	0.135696	4.13636	3.09091	cell	0	0	1	D1	sand
D1T10cont	0.588843	4.97716	0.298708	2.09091	0.681818	cell	0	0	1	D1	sand
D1T10cont	0.450413	3.92201	0.367962	0.545455	1.68182	cell	0	0	1	D1	sand
D1T10cont	0.431818	3.91784	0.353524	0.272727	1.77273	cell	0	0	1	D1	sand
D1T10cont	0.231405	2.20577	0.597672	0.681818	0.727273	cell	0	0	1	D1	sand
D1T10cont	0.262397	2.45644	0.546458	0.5	0.954545	cell	0	0	1	D1	sand
D1T10cont	0.119835	1.3701	0.802213	0.5	0.318182	cell	0	1	0	D1	sand
D1T10cont	0.487603	3.32559	0.554038	1.36364	0.545455	cell	0	0	1	D1	sand
D1T10cont	0.419421	4.15898	0.304711	1.59091	0.954545	cell	0	0	1	D1	sand
D1T10cont	0.117769	1.40775	0.746769	0.5	0.363636	cell	0	1	0	D1	sand
D1T10cont	0.179752	1.99961	0.564929	0.590909	0.681818	cell	0	0	1	D1	sand
D1T10cont	0.576446	5.43588	0.245148	2.09091	1.27273	cell	0	0	1	D1	sand
D1T10cont	0.415289	4.10611	0.309527	0.545455	1.72727	cell	0	0	1	D1	sand
D1T10cont	0.278926	2.64282	0.501836	0.272727	1.18182	cell	0	0	1	D1	sand
D1T10cont	0.446281	4.35868	0.295195	1.86364	0.681818	cell	0	0	1	D1	sand
D1T10cont	0.506198	4.94596	0.260033	1.09091	1.95454	cell	0	0	1	D1	sand
D1T10cont	0.177686	1.8467	0.654742	0.409091	0.727273	cell	0	0	1	D1	sand
D1T10cont	0.378099	3.76871	0.334526	1.22727	0.772727	cell	0	0	1	D1	sand
D1T10cont	0.384298	3.78849	0.33647	1.22727	1.27273	cell	0	0	1	D1	sand
D1T10cont	0.644628	6.06082	0.220524	1.90909	2	cell	0	0	1	D1	sand
D1T10cont	0.332645	3.31684	0.379962	0.363636	1.45454	cell	0	0	1	D1	sand
D1T10cont	0.363636	3.22822	0.438481	0.272727	1.45454	cell	0	0	1	D1	sand
D1T10cont	0.512397	4.91705	0.266322	1.86364	1.22727	cell	0	0	1	D1	sand
D1T10cont	1.47107	13.3282	0.104064	3.54546	3	cell	0	0	1	D1	sand
D1T10cont	0.464876	3.86876	0.390305	0.636364	1.54546	cell	0	0	1	D1	sand
D1T10cont	1.06612	8.56216	0.182746	1.31818	3.68182	cell	0	0	1	D1	sand
D1T10cont	0.311983	2.19474	0.813908	0.636364	0.727273	cell	0	1	0	D1	sand
D1T10cont	0.402893	3.93533	0.326917	0.545455	1.68182	cell	0	0	1	D1	sand
D1T10cont	0.239669	2.4766	0.491032	1.04546	0.272727	cell	0	0	1	D1	sand
D1T10cont	0.634298	5.97448	0.223307	2.18182	1.59091	cell	0	0	1	D1	sand
D1T10cont	0.307851	2.28336	0.741994	0.727273	0.727273	cell	0	1	0	D1	sand
D1T10cont	0.493802	4.71128	0.279566	0.636364	2.04546	cell	0	0	1	D1	sand
D1T10cont	0.615702	5.91248	0.22133	1.86364	1.81818	cell	0	0	1	D1	sand
D1T10cont	0.392562	3.77367	0.346409	1.72727	0.272727	cell	0	0	1	D1	sand
D1T10cont	0.464876	4.53136	0.284505	1.77273	1.04546	cell	0	0	1	D1	sand
D1T10cont	0.307851	3.08138	0.407437	0.909091	1.09091	cell	0	0	1	D1	sand
D1T10cont	0.28719	2.94636	0.415728	1.13636	0.636364	cell	0	0	1	D1	sand
D1T10cont	0.237603	2.56294	0.454552	0.409091	1.04546	cell	0	0	1	D1	sand
D1T10cont	0.239669	2.60934	0.442343	0.545455	1.04546	cell	0	0	1	D1	sand
D1T10cont	0.28719	2.96195	0.411361	0.545455	1.18182	cell	0	0	1	D1	sand
D1T10cont	0.258264	2.99504	0.361801	0.681818	1.18182	cell	0	0	1	D1	sand
D1T10cont	0.243802	2.83339	0.381623	0.5	1.13636	cell	0	0	1	D1	sand
D1T10cont	0.17562	2.0464	0.52699	0.863636	0.272727	cell	0	0	1	D1	sand
D1T10cont	0.196281	2.22594	0.49781	0.954545	0.318182	cell	0	0	1	D1	sand
D1T10cont	0.177686	2.15062	0.482763	0.318182	0.863636	cell	0	0	1	D1	sand
D1T10cont	0.132231	1.70711	0.570195	0.409091	0.590909	cell	0	0	1	D1	sand
D1T10cont	0.42562	4.44691	0.270468	1.22727	1.68182	cell	0	0	1	D1	sand
D1T10cont	0.173554	1.64054	0.810345	0.409091	0.590909	cell	0	1	0	D1	sand
D1T10cont	0.349174	3.68655	0.322858	1.31818	1.09091	cell	0	0	1	D1	sand
D1T10cont	0.206612	2.34347	0.472765	1.04546	0.272727	cell	0	0	1	D1	sand
D1T10cont	0.03719	0.738302	0.857372	0.227273	0.181818	cell	0	1	0	D1	sand
D1T10cont	0.31405	3.33623	0.354566	1.04546	1.18182	cell	0	0	1	D1	sand
D1T10cont	0.17562	2.10383	0.498611	0.818182	0.5	cell	0	0	1	D1	sand
D1T10cont	0.194215	2.29896	0.461773	0.863636	0.545455	cell	0	0	1	D1	sand
D1T10cont	0.157025	1.89539	0.549266	0.545455	0.681818	cell	0	0	1	D1	sand
D1T10cont	0.227273	2.63826	0.410321	1.09091	0.454545	cell	0	0	1	D1	sand
D1T10cont	0.384298	3.99315	0.302863	1.81818	0.318182	cell	0	0	1	D1	sand
D1T10cont	0.338843	3.72877	0.30625	0.954545	1.40909	cell	0	0	1	D1	sand
D1T10cont	0.239669	2.74894	0.398559	0.681818	1.04546	cell	0	0	1	D1	sand
D1T10cont	0.051653	0.864583	0.868344	0.272727	0.272727	cell	0	1	0	D1	sand
D1T10cont	0.188017	1.62723	0.892298	0.5	0.5	cell	0	1	0	D1	sand
D1T10cont	0.150826	1.92201	0.513068	0.727273	0.5	cell	0	0	1	D1	sand
D1T10cont	0.13843	1.75579	0.564278	0.681818	0.409091	cell	0	0	1	D1	sand
D1T10cont	0.179752	2.08634	0.518935	0.863636	0.272727	cell	0	0	1	D1	sand
D1T10cont	0.103306	1.38341	0.678317	0.318182	0.5	cell	0	0	1	D1	sand
D1T10cont	0.049587	0.851269	0.859888	0.272727	0.272727	cell	0	1	0	D1	sand
D1T10cont	0.219008	2.51158	0.43629	0.772727	0.909091	cell	0	0	1	D1	sand
D1T10cont	0.235537	2.73373	0.396056	1.18182	0.227273	cell	0	0	1	D1	sand
D1T10cont	0.154959	1.88892	0.545753	0.363636	0.727273	cell	0	0	1	D1	sand
D1T10cont	0.270661	2.00418	0.846767	0.636364	0.545455	cell	0	1	0	D1	sand
D1T10cont	0.103306	1.25485	0.82443	0.454545	0.272727	cell	0	1	0	D1	sand
D1T10cont	0.340909	3.73752	0.306677	1.31818	1.13636	cell	0	0	1	D1	sand
D1T10cont	0.202479	2.36781	0.453833	0.409091	0.954545	cell	0	0	1	D1	sand
D1T10cont	0.13843	1.43666	0.842809	0.5	0.318182	cell	0	1	0	D1	sand
D1T10cont	0.229339	2.58957	0.429766	1.04546	0.409091	cell	0	0	1	D1	sand
D1T10cont	0.274793	3.09698	0.360031	1.13636	0.818182	cell	0	0	1	D1	sand
D1T10cont	0.13843	1.76036	0.561353	0.681818	0.318182	cell	0	0	1	D1	sand
D1T10cont	0.245868	2.68505	0.428556	1.18182	0.227273	cell	0	0	1	D1	sand
D1T10cont	0.014463	0.465575	0.838463	0.136364	0.136364	cell	0	1	0	D1	sand
D1T10cont	0.188017	2.24799	0.467537	0.954545	0.409091	cell	0	0	1	D1	sand
D1T10cont	0.107438	1.42563	0.66428	0.545455	0.227273	cell	0	0	1	D1	sand
D1T10cont	1.07645	11.5572	0.101274	1.09091	4.90909	cell	0	0	1	D1	sand
D1T10cont	0.431818	4.58879	0.2577	1.63636	1.36364	cell	0	0	1	D1	sand
D1T10cont	0.357438	3.90602	0.294402	1.45454	1.09091	cell	0	0	1	D1	sand
D1T10cont	0.237603	2.76911	0.389389	0.363636	1.13636	cell	0	0	1	D1	sand
D1T10cont	0.737603	7.95242	0.146566	1.95454	2.72727	cell	0	0	1	D1	sand
D1T10cont	0.266529	3.03309	0.36407	1.31818	0.318182	cell	0	0	1	D1	sand
D1T10cont	0.42562	4.50473	0.263569	1.04546	1.77273	cell	0	0	1	D1	sand
D1T10cont	0.033058	0.711675	0.820202	0.227273	0.181818	cell	0	1	0	D1	sand
D1T10cont	0.318182	3.71585	0.28958	1.63636	0.454545	cell	0	0	1	D1	sand
D1T10cont	0.433884	4.93722	0.223676	0.909091	2.04546	cell	0	0	1	D1	sand
D1T10cont	0.150826	1.91327	0.517769	0.363636	0.772727	cell	0	0	1	D1	sand
D1T10cont	0.14876	1.88892	0.523923	0.363636	0.727273	cell	0	0	1	D1	sand
D1T10cont	0.192149	2.26131	0.472203	0.863636	0.5	cell	0	0	1	D1	sand
D1T10cont	0.115702	1.58957	0.57543	0.590909	0.363636	cell	0	0	1	D1	sand
D1T10cont	0.014463	0.465575	0.838463	0.136364	0.136364	cell	0	1	0	D1	sand
D1T10cont	0.363636	3.85277	0.307844	1.13636	1.40909	cell	0	0	1	D1	sand
D1T10cont	0.072314	1.01977	0.873825	0.318182	0.318182	cell	0	1	0	D1	sand
D1T10cont	0.154959	1.91327	0.531954	0.727273	0.409091	cell	0	0	1	D1	sand
D1T10cont	0.179752	2.00874	0.559802	0.863636	0.227273	cell	0	0	1	D1	sand
D1T10cont	0.572314	6.09659	0.193495	2.40909	1.31818	cell	0	0	1	D1	sand
D1T10cont	0.179752	2.0464	0.539389	0.272727	0.863636	cell	0	0	1	D1	sand
D1T10cont	0.119835	1.58957	0.595981	0.363636	0.590909	cell	0	0	1	D1	sand
D1T10cont	0.183884	2.24342	0.459126	0.727273	0.727273	cell	0	0	1	D1	sand
D1T10cont	0.190083	2.34119	0.435793	0.954545	0.409091	cell	0	0	1	D1	sand
D1T10cont	0.088843	1.21491	0.756394	0.363636	0.363636	cell	0	1	0	D1	sand
D1T10cont	0.10124	1.39901	0.65001	0.5	0.272727	cell	0	0	1	D1	sand
D1T10cont	0.229339	2.60706	0.424019	0.636364	1	cell	0	0	1	D1	sand
D1T10cont	0.121901	1.56066	0.628926	0.545455	0.454545	cell	0	0	1	D1	sand
D1T10cont	0.171488	2.02395	0.526069	0.727273	0.590909	cell	0	0	1	D1	sand
D1T10cont	0.235537	2.61848	0.431688	1.09091	0.318182	cell	0	0	1	D1	sand
D1T10cont	0.254132	2.93989	0.369493	0.5	1.09091	cell	0	0	1	D1	sand
D1T10cont	0.103306	1.42335	0.640783	0.5	0.318182	cell	0	0	1	D1	sand
D1T10cont	0.119835	1.57854	0.604338	0.590909	0.318182	cell	0	0	1	D1	sand
D1T10cont	0.092975	1.21719	0.788607	0.454545	0.227273	cell	0	1	0	D1	sand
D1T10cont	0.109504	1.41878	0.683611	0.5	0.409091	cell	0	0	1	D1	sand
D1T10cont	0.305785	3.39176	0.334022	1.22727	0.954545	cell	0	0	1	D1	sand
D1T10cont	0.10124	1.39444	0.654276	0.5	0.363636	cell	0	0	1	D1	sand
D1T10cont	0.126033	1.4766	0.726384	0.590909	0.227273	cell	0	1	0	D1	sand
D1T10cont	0.078512	1.11068	0.799775	0.318182	0.363636	cell	0	1	0	D1	sand
D1T10cont	0.254132	2.91973	0.374615	0.590909	1.18182	cell	0	0	1	D1	sand
D1T10cont	0.051653	0.906807	0.78936	0.272727	0.227273	cell	0	1	0	D1	sand
D1T10cont	0.311983	3.3096	0.357924	1.18182	1.04546	cell	0	0	1	D1	sand
D1T10cont	0.543388	5.59146	0.218408	2.45454	0.727273	cell	0	0	1	D1	sand
D1T10cont	0.208678	2.38987	0.459131	0.5	0.954545	cell	0	0	1	D1	sand
D1T10cont	0.109504	1.37238	0.730619	0.545455	0.227273	cell	0	1	0	D1	sand
D1T10cont	0.278926	3.05704	0.375056	0.863636	1.09091	cell	0	0	1	D1	sand
D1T10cont	0.636364	6.75044	0.175489	1.59091	2.63636	cell	0	0	1	D1	sand
D1T10cont	0.293388	3.2632	0.346231	0.863636	1.22727	cell	0	0	1	D1	sand
D1T10cont	0.634298	5.14755	0.300816	1.36364	1.90909	cell	0	0	1	D1	sand
D1T10cont	1.15083	11.0026	0.119462	3.86364	1.31818	cell	0	0	1	D1	sand
D1T10cont	0.161157	1.89767	0.562364	0.681818	0.5	cell	0	0	1	D1	sand
D1T10cont	0.469008	4.92123	0.243357	1.5	1.77273	cell	0	0	1	D1	sand
D1T10cont	0.357438	3.96841	0.285218	1.54546	0.818182	cell	0	0	1	D1	sand
D1T10cont	0.159091	1.94218	0.530001	0.772727	0.318182	cell	0	0	1	D1	sand
D1T10cont	0.210744	2.40964	0.456098	0.909091	0.681818	cell	0	0	1	D1	sand
D1T10cont	0.049587	0.866867	0.829223	0.272727	0.227273	cell	0	1	0	D1	sand
D1T10cont	0.014463	0.465575	0.838463	0.136364	0.136364	cell	0	1	0	D1	sand
D1T10cont	0.206612	2.34536	0.472003	0.727273	0.818182	cell	0	0	1	D1	sand
D1T10cont	0.254132	2.91098	0.376869	1.18182	0.5	cell	0	0	1	D1	sand
D1T10cont	0.295455	3.26359	0.348585	0.409091	1.40909	cell	0	0	1	D1	sand
D1T10cont	0.13843	1.76036	0.561353	0.681818	0.318182	cell	0	0	1	D1	sand
D1T10cont	0.533058	5.64889	0.209922	1	2.36364	cell	0	0	1	D1	sand
D1T10cont	0.580579	5.65992	0.227746	2.22727	0.863636	cell	0	0	1	D1	sand
D1T10cont	0.297521	3.27462	0.348663	0.454545	1.40909	cell	0	0	1	D1	sand
D1T10cont	0.535124	5.14566	0.25397	0.727273	1.86364	cell	0	0	1	D1	sand
D1T10cont	0.283058	3.19435	0.348595	1.04546	1.09091	cell	0	0	1	D1	sand
D1T10cont	0.256198	1.91098	0.881602	0.636364	0.545455	cell	0	1	0	D1	sand
D1T10cont	0.126033	1.58729	0.628613	0.545455	0.454545	cell	0	0	1	D1	sand
D1T10cont	0.553719	5.72877	0.21202	2.45454	0.818182	cell	0	0	1	D1	sand
D1T10cont	0.082645	1.20159	0.7193	0.454545	0.272727	cell	0	1	0	D1	sand
D1T10cont	0.140496	1.77139	0.562659	0.636364	0.409091	cell	0	0	1	D1	sand
D1T10cont	0.018595	0.545455	0.785398	0.136364	0.136364	cell	0	1	0	D1	sand
D1T10cont	0.157025	1.8623	0.568957	0.272727	0.818182	cell	0	0	1	D1	sand
D1T10cont	0.159091	1.9243	0.539897	0.5	0.681818	cell	0	0	1	D1	sand
D1T10cont	0.200413	2.39672	0.43843	0.318182	1	cell	0	0	1	D1	sand
D1T10cont	0.173554	2.0464	0.52079	0.863636	0.272727	cell	0	0	1	D1	sand
D1T10cont	0.239669	2.73563	0.402447	0.681818	1.04546	cell	0	0	1	D1	sand
D1T10cont	0.208678	2.34576	0.476563	0.272727	1	cell	0	0	1	D1	sand
D1T10cont	0.033058	0.711675	0.820202	0.181818	0.227273	cell	0	1	0	D1	sand
D1T10cont	0.206612	2.39444	0.452852	1	0.363636	cell	0	0	1	D1	sand
D1T10cont	0.247934	2.93761	0.361042	1.22727	0.454545	cell	0	0	1	D1	sand
D1T10cont	0.22314	2.57626	0.422483	0.363636	1.09091	cell	0	0	1	D1	sand
D1T10cont	0.241736	2.74705	0.402549	1.13636	0.363636	cell	0	0	1	D1	sand
D1T10cont	0.365702	2.24799	0.909385	0.681818	0.681818	cell	0	1	0	D1	sand
D1T10cont	0.014463	0.465575	0.838463	0.136364	0.136364	cell	0	1	0	D1	sand
D1T10cont	0.059917	0.995432	0.759871	0.272727	0.318182	cell	0	1	0	D1	sand
D1T10cont	0.342975	3.77328	0.302715	0.681818	1.54546	cell	0	0	1	D1	sand
D1T10cont	0.117769	1.33244	0.833572	0.363636	0.409091	cell	0	1	0	D1	sand
D1T10cont	0.349174	3.70711	0.319287	0.363636	1.63636	cell	0	0	1	D1	sand
D1T10cont	0.126033	1.56066	0.650246	0.5	0.5	cell	0	0	1	D1	sand
D1T10cont	0.099174	1.39672	0.638829	0.590909	0.227273	cell	0	0	1	D1	sand
D1T10cont	0.547521	5.78392	0.205668	2.09091	1.5	cell	0	0	1	D1	sand
D1T10cont	0.241736	2.76225	0.398129	0.727273	1	cell	0	0	1	D1	sand
D1T10cont	0.747934	7.53821	0.1654	0.772727	3.36364	cell	0	0	1	D1	sand
D1T10cont	0.229339	2.647	0.41132	0.636364	1	cell	0	0	1	D1	sand
D1T10cont	0.088843	1.22593	0.742845	0.318182	0.454545	cell	0	1	0	D1	sand
D1T10cont	0.107438	1.39216	0.696614	0.454545	0.454545	cell	0	0	1	D1	sand
D1T10cont	0.173554	2.09509	0.496867	0.863636	0.363636	cell	0	0	1	D1	sand
D1T10cont	0.18595	2.21719	0.475337	0.909091	0.272727	cell	0	0	1	D1	sand
D1T10cont	0.376033	4.0772	0.284257	0.5	1.81818	cell	0	0	1	D1	sand
D1T10cont	0.311983	3.51844	0.316696	0.636364	1.40909	cell	0	0	1	D1	sand
D1T10cont	0.283058	3.20159	0.347019	0.272727	1.45454	cell	0	0	1	D1	sand
D1T10cont	0.190083	2.25674	0.469019	0.818182	0.636364	cell	0	0	1	D1	sand
D1T10cont	0.415289	4.37656	0.272455	0.5	1.95454	cell	0	0	1	D1	sand
D1T10cont	0.239669	2.76911	0.392775	1.18182	0.409091	cell	0	0	1	D1	sand
D1T10cont	0.219008	2.56941	0.416874	1	0.590909	cell	0	0	1	D1	sand
D1T10cont	0.25	2.91098	0.370741	1.18182	0.5	cell	0	0	1	D1	sand
D1T10cont	0.299587	3.39444	0.326736	0.318182	1.5	cell	0	0	1	D1	sand
D1T10cont	0.210744	2.48306	0.429525	0.454545	1	cell	0	0	1	D1	sand
D1T10cont	0.105372	1.37238	0.703048	0.545455	0.227273	cell	0	1	0	D1	sand
D1T10cont	0.076446	1.00646	0.948359	0.318182	0.318182	cell	0	1	0	D1	sand
D1T10cont	0.144628	1.71357	0.618956	0.545455	0.590909	cell	0	0	1	D1	sand
D1T10cont	0.502066	5.30692	0.224019	1.81818	1.72727	cell	0	0	1	D1	sand
D1T10cont	0.045455	0.789271	0.916927	0.227273	0.227273	cell	0	1	0	D1	sand
D1T10cont	0.448347	4.84403	0.240111	1.95454	1	cell	0	0	1	D1	sand
D1T10cont	0.016529	0.505515	0.812806	0.136364	0.136364	cell	0	1	0	D1	sand
D1T10cont	0.446281	4.69301	0.254633	1.54546	1.5	cell	0	0	1	D1	sand
D1T10cont	0.097107	1.34576	0.673799	0.545455	0.227273	cell	0	0	1	D1	sand
D1T10cont	0.411157	4.42257	0.264161	1.27273	1.59091	cell	0	0	1	D1	sand
D1T10cont	0.460744	4.85695	0.245439	1.5	1.72727	cell	0	0	1	D1	sand
D1T10cont	0.264463	2.90185	0.394662	1.09091	0.772727	cell	0	0	1	D1	sand
D1T10cont	0.221074	2.5386	0.431081	1.13636	0.272727	cell	0	0	1	D1	sand
D1T10cont	0.119835	1.59186	0.594272	0.545455	0.363636	cell	0	0	1	D1	sand
D1T10cont	0.241736	2.75808	0.399336	1.13636	0.409091	cell	0	0	1	D1	sand
D1T10cont	0.134298	1.66488	0.60885	0.5	0.545455	cell	0	0	1	D1	sand
D1T10cont	0.28719	3.0308	0.392884	1.31818	0.363636	cell	0	0	1	D1	sand
D1T10cont	0.417355	5.01442	0.208581	0.863636	1.86364	cell	0	0	1	D1	sand
D1T10cont	0.188017	1.77139	0.75297	0.681818	0.363636	cell	0	1	0	D1	sand
D1T10cont	0.311983	3.4785	0.32401	0.590909	1.45454	cell	0	0	1	D1	sand
D1T10cont	0.239669	2.70482	0.411666	0.409091	1.13636	cell	0	0	1	D1	sand
D1T10cont	0.322314	3.56294	0.319059	0.409091	1.54546	cell	0	0	1	D1	sand
D1T10cont	0.119835	1.49866	0.670479	0.590909	0.318182	cell	0	0	1	D1	sand
D1T10cont	0.018595	0.545455	0.785398	0.136364	0.136364	cell	0	1	0	D1	sand
D1T10cont	0.221074	2.56941	0.420807	0.590909	1	cell	0	0	1	D1	sand
D1T10cont	0.154959	1.90452	0.536851	0.272727	0.772727	cell	0	0	1	D1	sand
D1T10cont	0.188017	2.21034	0.483603	0.409091	0.909091	cell	0	0	1	D1	sand
D1T10cont	0.109504	1.42107	0.681415	0.363636	0.5	cell	0	0	1	D1	sand
D1T10cont	0.446281	4.64282	0.260168	0.318182	2.13636	cell	0	0	1	D1	sand
D1T10cont	0.247934	2.76036	0.408897	1.18182	0.318182	cell	0	0	1	D1	sand
D1T10cont	0.086777	1.15062	0.823659	0.318182	0.363636	cell	0	1	0	D1	sand
D1T10cont	0.208678	2.44084	0.440157	0.818182	0.681818	cell	0	0	1	D1	sand
D1T10cont	0.328512	3.5713	0.323675	0.954545	1.36364	cell	0	0	1	D1	sand
D1T10cont	0.049587	0.864583	0.83361	0.272727	0.272727	cell	0	1	0	D1	sand
D1T10cont	0.458678	4.85923	0.244108	1.72727	1.45454	cell	0	0	1	D1	sand
D1T10cont	0.208678	2.40318	0.454058	1	0.454545	cell	0	0	1	D1	sand
D1T10cont	0.661157	6.76186	0.181711	0.727273	2.77273	cell	0	0	1	D1	sand
D1T10cont	0.229339	2.52757	0.451108	0.227273	1.13636	cell	0	0	1	D1	sand
D1T10cont	0.033058	0.711675	0.820202	0.227273	0.181818	cell	0	1	0	D1	sand
D1T10cont	0.307851	3.41421	0.331871	0.590909	1.40909	cell	0	0	1	D1	sand
D1T10cont	0.22314	2.55609	0.429176	0.772727	0.818182	cell	0	0	1	D1	sand
D1T10cont	0.415289	4.38263	0.271701	1.59091	1.27273	cell	0	0	1	D1	sand
D1T10cont	1.40289	13.774	0.092921	5.36364	2.18182	cell	1	0	0	D1	sand
D1T10cont	0.545455	5.45872	0.230031	0.363636	2.54546	cell	0	0	1	D1	sand
D1T10cont	0.27686	3.10155	0.36167	0.636364	1.22727	cell	0	0	1	D1	sand
D1T10cont	0.119835	1.54735	0.628951	0.454545	0.545455	cell	0	0	1	D1	sand
D1T10cont	0.188017	2.25028	0.466588	0.909091	0.409091	cell	0	0	1	D1	sand
D1T10cont	0.260331	2.86191	0.399415	1	0.863636	cell	0	0	1	D1	sand
D1T10cont	0.140496	1.79802	0.546118	0.363636	0.681818	cell	0	0	1	D1	sand
D1T10cont	0.169421	2.01977	0.521883	0.272727	0.863636	cell	0	0	1	D1	sand
D1T10cont	0.123967	1.56751	0.634006	0.227273	0.636364	cell	0	0	1	D1	sand
D1T10cont	0.289256	3.21223	0.352273	1.18182	0.863636	cell	0	0	1	D1	sand
D1T10cont	0.438017	4.44541	0.278533	0.318182	2.09091	cell	0	0	1	D1	sand
D1T10cont	0.256198	2.85962	0.393703	0.909091	1	cell	0	0	1	D1	sand
D1T10cont	0.396694	4.25635	0.275164	1.59091	1.13636	cell	0	0	1	D1	sand
D1T10cont	0.417355	4.09965	0.312048	0.227273	1.90909	cell	0	0	1	D1	sand
D1T10cont	0.442149	3.83985	0.376834	0.681818	1.45454	cell	0	0	1	D1	sand
D1T10cont	0.157025	1.91098	0.540337	0.545455	0.636364	cell	0	0	1	D1	sand
D1T10cont	0.10124	1.37238	0.675478	0.227273	0.545455	cell	0	0	1	D1	sand
D1T10cont	0.245868	2.7227	0.416783	1.18182	0.272727	cell	0	0	1	D1	sand
D1T10cont	0.07438	1.05971	0.832319	0.363636	0.272727	cell	0	1	0	D1	sand
D1T10cont	0.159091	1.93989	0.53125	0.772727	0.363636	cell	0	0	1	D1	sand
D1T10cont	0.109504	1.39216	0.710011	0.454545	0.454545	cell	0	1	0	D1	sand
D1T10cont	0.239669	2.77785	0.390306	1.04546	0.636364	cell	0	0	1	D1	sand
D1T10cont	0.167355	2.03955	0.50557	0.545455	0.727273	cell	0	0	1	D1	sand
D1T10cont	0.210744	2.41421	0.454374	0.636364	0.863636	cell	0	0	1	D1	sand
D1T10cont	0.192149	2.23696	0.482536	0.909091	0.409091	cell	0	0	1	D1	sand
D1T10cont	0.380165	3.99465	0.299382	1.31818	1.31818	cell	0	0	1	D1	sand
D1T10cont	0.440083	4.51158	0.271698	0.636364	1.77273	cell	0	0	1	D1	sand
D1T10cont	0.119835	1.59414	0.59257	0.636364	0.227273	cell	0	0	1	D1	sand
D1T10cont	0.10124	1.42335	0.627967	0.272727	0.545455	cell	0	0	1	D1	sand
D1T10cont	0.196281	2.27233	0.477687	0.545455	0.863636	cell	0	0	1	D1	sand
D1T10cont	0.188017	2.27005	0.458495	0.681818	0.772727	cell	0	0	1	D1	sand
D1T10cont	0.318182	3.48724	0.328792	0.727273	1.40909	cell	0	0	1	D1	sand
D1T10cont	0.483471	5.12321	0.23147	1.22727	2	cell	0	0	1	D1	sand
D1T10cont	0.049587	0.824643	0.916314	0.272727	0.272727	cell	0	1	0	D1	sand
D1T10cont	0.13843	1.72042	0.58772	0.681818	0.318182	cell	0	0	1	D1	sand
D1T10cont	0.5	5.33166	0.221032	2.09091	1.22727	cell	0	0	1	D1	sand
D1T10cont	0.016529	0.476604	0.914407	0.136364	0.181818	cell	0	1	0	D1	sand
D1T10cont	0.035124	0.698362	0.905008	0.181818	0.227273	cell	0	1	0	D1	sand
D1T10cont	0.070248	1.03309	0.827122	0.272727	0.363636	cell	0	1	0	D1	sand
D1T10cont	0.359504	3.92162	0.293753	1.09091	1.40909	cell	0	0	1	D1	sand
D1T10cont	0.105372	1.27919	0.809219	0.318182	0.454545	cell	0	1	0	D1	sand
D1T10cont	0.283058	3.13463	0.362002	1.18182	0.818182	cell	0	0	1	D1	sand
D1T10cont	0.359504	3.93533	0.291711	0.5	1.72727	cell	0	0	1	D1	sand
D1T10cont	0.194215	2.22822	0.49156	0.954545	0.272727	cell	0	0	1	D1	sand
D1T10cont	0.033058	0.658422	0.958244	0.227273	0.181818	cell	0	1	0	D1	sand
D1T10cont	1.80165	17.6215	0.072912	7.95455	1.31818	cell	1	0	0	D1	sand
D1T10cont	0.47314	5.05058	0.233087	2.18182	0.545455	cell	0	0	1	D1	sand
D1T10cont	0.43595	4.57319	0.261944	1.63636	1.40909	cell	0	0	1	D1	sand
D1T10cont	0.105372	1.39444	0.680981	0.409091	0.454545	cell	0	0	1	D1	sand
D1T10cont	0.194215	2.16355	0.521388	0.772727	0.681818	cell	0	0	1	D1	sand
D1T10cont	0.42562	4.41193	0.274773	1.86364	0.681818	cell	0	0	1	D1	sand
D1T10cont	0.262397	2.83796	0.409409	1.27273	0.272727	cell	0	0	1	D1	sand
D1T10cont	0.409091	4.37656	0.268389	0.5	1.95454	cell	0	0	1	D1	sand
D1T10cont	0.119835	1.61391	0.578139	0.409091	0.590909	cell	0	0	1	D1	sand
D1T10cont	0.123967	1.5542	0.644915	0.636364	0.227273	cell	0	0	1	D1	sand
D1T10cont	0.247934	2.65346	0.442507	0.863636	0.909091	cell	0	0	1	D1	sand
D1T10cont	0.278926	3.07074	0.371716	0.363636	1.31818	cell	0	0	1	D1	sand
D1T10cont	0.117769	1.523	0.638024	0.545455	0.409091	cell	0	0	1	D1	sand
D1T10cont	0.150826	1.88436	0.533779	0.636364	0.545455	cell	0	0	1	D1	sand
D1T10cont	0.208678	2.41193	0.450772	0.681818	0.863636	cell	0	0	1	D1	sand
D1T10cont	0.142562	1.74248	0.590036	0.454545	0.636364	cell	0	0	1	D1	sand
D1T10cont	0.121901	1.56523	0.62526	0.590909	0.318182	cell	0	0	1	D1	sand
D1T10cont	0.152893	1.9243	0.518862	0.454545	0.727273	cell	0	0	1	D1	sand
D1T10cont	0.243802	2.7847	0.395083	0.409091	1.13636	cell	0	0	1	D1	sand
D1T10cont	0.382231	4.08784	0.287441	1.5	1.13636	cell	0	0	1	D1	sand
D1T10cont	0.747934	5.76186	0.283105	2.27273	1.22727	fungal	0	0	1	D1	sand
D1T10cont	0.669421	5.09052	0.324628	2.18182	0.636364	fungal	0	0	1	D1	sand
D1T10cont	11.564	75.4331	0.025539	16	17.2273	fungal	1	0	0	D1	sand
D1T10cont	15.0558	95.7499	0.020637	27.3182	19.5909	fungal	1	0	0	D1	sand
D1T10cont	7.81198	69.6653	0.020227	28.1364	15.9091	fungal	1	0	0	D1	sand
D1T10cont	21.6859	144.403	0.013069	23	17.5	fungal	1	0	0	D1	sand
D1T10cont	2.7624	20.1045	0.085884	7.86364	5.09091	fungal	1	0	0	D1	sand
D1T10cont	1.28099	11.0136	0.132707	2.40909	4.40909	fungal	0	0	1	D1	sand
D1T10cont	1.88843	11.1198	0.19192	3.36364	2.72727	fungal	0	0	1	D1	sand
D1T10cont	1.34917	9.90145	0.172934	3.81818	1.36364	fungal	0	0	1	D1	sand
D1T10cont	2.83058	15.6892	0.144506	2.81818	5.09091	fungal	0	0	1	D1	sand
D1T10cont	0.96281	8.06846	0.185853	3.72727	0.454545	fungal	0	0	1	D1	sand
D1T10cont	1.94628	18.305	0.072992	3.90909	7.40909	fungal	1	0	0	D1	sand
D1T10cont	6.01653	48.2254	0.032509	3.36364	19.7727	fungal	1	0	0	D1	sand
D1T10cont	0.39876	2.74894	0.663119	0.772727	0.954545	fungal	0	0	1	D1	sand
D1T10cont	6.48967	59.5245	0.023017	19.4091	20.3182	fungal	1	0	0	D1	sand
D1T10cont	4.25207	38.6644	0.035743	12.7273	5.45455	fungal	1	0	0	D1	sand
D1T10cont	0.446281	3.34347	0.501676	1.36364	0.454545	fungal	0	0	1	D1	sand
D1T10cont	0.659091	4.77746	0.362879	1.63636	1.31818	fungal	0	0	1	D1	sand
D1T10cont	5.84711	54.1478	0.02506	24.3636	3.54546	fungal	1	0	0	D1	sand
D1T10cont	7.53719	68.0132	0.020475	24.9091	19.9545	fungal	1	0	0	D1	sand
D1T10cont	5.83471	29.5335	0.084062	7.81818	10.6364	fungal	1	0	0	D1	sand
D1T10cont	0.61157	4.44084	0.389696	0.681818	1.81818	fungal	0	0	1	D1	sand
D1T10cont	2.32645	14.8999	0.131685	3.27273	5.5	fungal	0	0	1	D1	sand
D1T10cont	0.679752	4.8018	0.370469	1.86364	1.13636	fungal	0	0	1	D1	sand
D1T10cont	0.615702	4.45605	0.389656	1	1.72727	fungal	0	0	1	D1	sand
D1T10cont	0.795455	5.64661	0.313509	1.13636	2.27273	fungal	0	0	1	D1	sand
D1T10cont	1.95661	10.4245	0.22626	4.40909	1.68182	fungal	0	0	1	D1	sand
D1T10cont	17.4814	158.107	0.008788	15.5909	69.8182	fungal	1	0	0	D1	sand
D1T10cont	1.05992	8.85277	0.169951	1.18182	3.81818	fungal	0	0	1	D1	sand
D1T10cont	0.157025	1.70939	0.675298	0.409091	0.545455	fungal	0	0	1	D1	sand
D1T10cont	1.54959	13.1669	0.11232	5.59091	2	fungal	0	0	1	D1	sand
D1T10cont	0.386364	3.09737	0.506081	0.363636	1.31818	fungal	0	0	1	D1	sand
D1T10cont	0.530992	4.08784	0.399309	1.18182	1.45454	fungal	0	0	1	D1	sand
D1T10cont	1.60537	11.3845	0.155653	4.95455	1.63636	fungal	0	0	1	D1	sand
D1T10cont	0.450413	3.57358	0.443214	1.27273	1	fungal	0	0	1	D1	sand
D1T10cont	0.894628	6.67513	0.252309	2.63636	1.5	fungal	0	0	1	D1	sand
D1T10cont	0.384298	3.13463	0.491478	1.13636	0.863636	fungal	0	0	1	D1	sand
D1T10cont	0.52686	4.13503	0.387212	1.86364	0.363636	fungal	0	0	1	D1	sand
D1T10cont	0.615702	5.1563	0.291008	1.95454	1.40909	fungal	0	0	1	D1	sand
D1T10cont	0.336777	3.24153	0.402765	1.45454	0.272727	fungal	0	0	1	D1	sand
D1T10cont	1.29339	10.178	0.156898	3	3.22727	fungal	0	0	1	D1	sand
D1T10cont	0.838843	6.5264	0.247482	2.45454	1.72727	fungal	0	0	1	D1	sand
D1T10cont	0.688017	5.56634	0.279042	1.86364	1.81818	fungal	0	0	1	D1	sand
D1T10cont	0.630165	5.20081	0.292767	1.27273	2	fungal	0	0	1	D1	sand
D1T10cont	0.727273	5.66181	0.285099	1.5	2.13636	fungal	0	0	1	D1	sand
D1T10cont	0.774793	5.83985	0.285491	0.727273	2.5	fungal	0	0	1	D1	sand
D1T10cont	0.450413	4.06807	0.342015	0.863636	1.63636	fungal	0	0	1	D1	sand
D1T10cont	0.411157	3.65803	0.386121	0.727273	1.45454	fungal	0	0	1	D1	sand
D1T10cont	0.355372	3.30581	0.408635	1.45454	0.318182	fungal	0	0	1	D1	sand
D1T10cont	0.293388	3.32559	0.333362	1.36364	0.545455	fungal	0	0	1	D1	sand
D1T10cont	3.19835	32.6871	0.037617	6.09091	9.13636	fungal	1	0	0	D1	sand
D1T10cont	0.584711	4.62723	0.34317	2.04546	0.454545	fungal	0	0	1	D1	sand
D1T10cont	0.303719	2.73334	0.510851	0.772727	1	fungal	0	0	1	D1	sand
D1T10cont	3.14669	19.3628	0.10547	2.45454	5	fungal	0	0	1	D1	sand
D1T10cont	10.6074	64.1599	0.032381	9.13636	10.1818	fungal	1	0	0	D1	sand
D1T10cont	12.7872	57.8479	0.048019	7.13636	9.18182	fungal	1	0	0	D1	sand
D1T10cont	3.55579	18.887	0.125262	2.18182	4.13636	fungal	0	0	1	D1	sand
D1T10cont	6.03512	39.8739	0.0477	6.5	6.09091	fungal	1	0	0	D1	sand
D1T10cont	0.650826	8.95849	0.101907	3.5	2.09091	fungal	0	0	1	D1	sand
D1T10cont	3.09711	25.8892	0.058067	7.54545	7.13636	fungal	1	0	0	D1	sand
D1T10cont	0.03719	0.877896	0.606389	0.272727	0.272727	fungal	0	0	1	D1	sand
D1T10cont	0.623967	6.28069	0.198773	1	1.95454	fungal	0	0	1	D1	sand
D1T10cont	0.365702	3.75768	0.32546	1.40909	0.909091	fungal	0	0	1	D1	sand
D1T10cont	1.61777	12.8048	0.123988	5.09091	2.86364	fungal	0	0	1	D1	sand
D1T10cont	0.535124	4.52718	0.328102	1.86364	0.772727	fungal	0	0	1	D1	sand
D1T10cont	1.84298	13.9144	0.119619	5.31818	1.31818	fungal	0	0	1	D1	sand
D1T10cont	2.2562	16.2475	0.107402	2.63636	6.36364	fungal	0	0	1	D1	sand
D1T10cont	21.5269	143.857	0.013072	11.5455	17.3636	fungal	1	0	0	D1	sand
D1T10cont	2.38223	16.7055	0.107269	3.68182	2.40909	fungal	0	0	1	D1	sand
D1T10cont	0.661157	5.06996	0.323225	1.40909	1.81818	fungal	0	0	1	D1	sand
D1T10cont	2.65496	18.0942	0.101903	4.54545	4.22727	fungal	0	0	1	D1	sand
D1T10cont	2.16529	13.2529	0.154919	2.77273	2.95454	fungal	0	0	1	D1	sand
D1T10cont	2.55785	15.9486	0.126369	3.77273	4.59091	fungal	0	0	1	D1	sand
D1T10cont	4.08058	25.8002	0.077035	5.86364	8.86364	fungal	1	0	0	D1	sand
D1T10cont	8.58678	52.4022	0.039295	9.68182	8	fungal	1	0	0	D1	sand
D1T10cont	2.30165	14.9988	0.12857	5.36364	4.54545	fungal	0	0	1	D1	sand
D1T10cont	0.770661	5.63101	0.305422	1.22727	2.22727	fungal	0	0	1	D1	sand
D1T10cont	2.97934	19.688	0.096589	3.72727	6.18182	fungal	1	0	0	D1	sand
D1T10cont	2.25207	14.7497	0.130085	4.04545	4.5	fungal	0	0	1	D1	sand
D1T10cont	3.7562	33.7127	0.041531	5.72727	7.09091	fungal	1	0	0	D1	sand
D1T10cont	0.768595	5.96802	0.271173	1.18182	2.45454	fungal	0	0	1	D1	sand
D1T10cont	3.65702	26.8717	0.063643	6.45455	4.36364	fungal	1	0	0	D1	sand
D1T10cont	2.53306	20.3054	0.077203	7.81818	1.86364	fungal	1	0	0	D1	sand
D1T10cont	0.518595	4.59107	0.309179	1.72727	1.22727	fungal	0	0	1	D1	sand
D1T10cont	2.49587	17.9394	0.097457	6.90909	3.13636	fungal	1	0	0	D1	sand
D1T10cont	0.878099	6.66221	0.248609	1.04546	2.81818	fungal	0	0	1	D1	sand
D1T10cont	3.79546	26.8823	0.065999	4.86364	10.5455	fungal	1	0	0	D1	sand
D1T10cont	1.31405	9.81283	0.171488	3.27273	1.81818	fungal	0	0	1	D1	sand
D1T10cont	0.745868	5.57737	0.30131	1.90909	1.81818	fungal	0	0	1	D1	sand
D1T10cont	3.65702	26.0125	0.067916	5.5	6.59091	fungal	1	0	0	D1	sand
D1T10cont	1.60331	10.4157	0.185715	4.31818	1.04546	fungal	0	0	1	D1	sand
D1T10cont	0.902893	5.96535	0.318841	2.04546	1.90909	fungal	0	0	1	D1	sand
D1T10cont	1.01653	6.64393	0.289387	2.36364	1.86364	fungal	0	0	1	D1	sand
D1T10cont	5.5186	37.069	0.050468	8.04546	8.18182	fungal	1	0	0	D1	sand
D1T10cont	0.411157	3.17497	0.512554	1.36364	0.363636	fungal	0	0	1	D1	sand
D1T10cont	1.44628	10.3263	0.17044	2.40909	3.72727	fungal	0	0	1	D1	sand
D1T10cont	2.70868	18.9265	0.095022	4.72727	5.86364	fungal	1	0	0	D1	sand
D1T10cont	2.40083	19.2521	0.081398	4.86364	3.31818	fungal	1	0	0	D1	sand
D1T10cont	0.640496	7.15362	0.15728	1.90909	2.77273	fungal	0	0	1	D1	sand
D1T10cont	0.694215	5.38909	0.300382	2	1.5	fungal	0	0	1	D1	sand
D1T10cont	2.29959	19.6911	0.074528	4.72727	5.59091	fungal	1	0	0	D1	sand
D1T10cont	0.640496	5.06996	0.313125	1.90909	1.31818	fungal	0	0	1	D1	sand
D1T10cont	1.04132	7.10305	0.259362	2.31818	1.5	fungal	0	0	1	D1	sand
D1T10cont	0.762397	5.32787	0.337507	2.36364	0.454545	fungal	0	0	1	D1	sand
D1T10cont	0.584711	4.14377	0.427917	1.77273	0.5	fungal	0	0	1	D1	sand
D1T10cont	4.93388	35.4487	0.04934	6.86364	9.77273	fungal	1	0	0	D1	sand
D1T10cont	4.29959	31.3555	0.054955	7.22727	5.68182	fungal	1	0	0	D1	sand
D1T10cont	0.807851	6.31874	0.254262	0.772727	2.77273	fungal	0	0	1	D1	sand
D1T10cont	1.23967	9.72799	0.164615	2.54546	3.36364	fungal	0	0	1	D1	sand
D1T10cont	0.57438	4.68844	0.328362	1.54546	1.59091	fungal	0	0	1	D1	sand
D1T10cont	0.725207	5.16355	0.341803	0.727273	2.22727	fungal	0	0	1	D1	sand
D1T10cont	1.71901	10.9334	0.180709	3	1.95454	fungal	0	0	1	D1	sand
D1T10cont	1.45041	9.99197	0.182557	4	1.95454	fungal	0	0	1	D1	sand
D1T10cont	1.4938	11.1228	0.151731	3.95454	1.59091	fungal	0	0	1	D1	sand
D1T10cont	2.11984	13.7066	0.141791	3.04546	4.31818	fungal	0	0	1	D1	sand
D1T10cont	3.90083	28.2045	0.061621	4.86364	6.40909	fungal	1	0	0	D1	sand
D1T10cont	1.53926	12.2757	0.128359	3.18182	3.54546	fungal	0	0	1	D1	sand
D1T10cont	0.590909	4.68237	0.338687	1.95454	0.772727	fungal	0	0	1	D1	sand
D1T10cont	0.67562	5.22933	0.310471	1.72727	1.77273	fungal	0	0	1	D1	sand
D1T10cont	0.376033	5.12967	0.179579	1.90909	1.45454	fungal	0	0	1	D1	sand
D1T10cont	0.202479	3.31874	0.231018	0.727273	1.31818	fungal	0	0	1	D1	sand
D1T10cont	0.030992	1.07303	0.338247	0.409091	0.227273	fungal	0	0	1	D1	sand
D1T10cont	0.450413	4.21223	0.319005	1.68182	0.863636	fungal	0	0	1	D1	sand
D1T10cont	0.57438	4.99882	0.288851	1.63636	1.68182	fungal	0	0	1	D1	sand
D1T10cont	0.96281	8.72342	0.158993	2.77273	2.72727	fungal	0	0	1	D1	sand
D1T10cont	1.30785	11.9984	0.114161	2.13636	2.81818	fungal	0	0	1	D1	sand
D1T10cont	0.582645	4.93454	0.300691	1.68182	1.59091	fungal	0	0	1	D1	sand
D1T10cont	1.17355	8.81851	0.189637	2.77273	2.5	fungal	0	0	1	D1	sand
D1T10cont	0.553719	4.81055	0.300684	1.81818	1.27273	fungal	0	0	1	D1	sand
D1T10cont	0.444215	3.95699	0.356511	1.27273	1.31818	fungal	0	0	1	D1	sand
D1T10cont	0.52686	4.79723	0.287689	1.77273	1.31818	fungal	0	0	1	D1	sand
D1T10cont	0.433884	3.95928	0.347818	1.45454	1.09091	fungal	0	0	1	D1	sand
D1T10cont	1.28306	10.9113	0.135426	1.81818	3.86364	fungal	0	0	1	D1	sand
D1T10cont	1.30578	10.8364	0.139737	2.68182	2.31818	fungal	0	0	1	D1	sand
D1T10cont	0.53719	4.771	0.296565	1.95454	0.863636	fungal	0	0	1	D1	sand
D1T10cont	1.57645	12.9847	0.117496	2.31818	3.18182	fungal	0	0	1	D1	sand
D1T10cont	0.266529	2.61391	0.490198	1.04546	0.454545	fungal	0	0	1	D1	sand
D1T10cont	0.402893	4.10155	0.300957	1.72727	0.636364	fungal	0	0	1	D1	sand
D1T10cont	0.553719	6.82347	0.149448	1.77273	1.5	fungal	0	0	1	D1	sand
D1T1exp	0.095041	1.46558	0.556041	0.227273	0.545455	cell	0	0	1	D1	Poorman
D1T1exp	0.163223	2.34765	0.372157	0.818182	0.681818	cell	0	0	1	D1	Poorman
D1T1exp	0.82438	8.20231	0.15398	2.27273	2.95454	cell	0	0	1	D1	Poorman
D1T1exp	0.107438	1.22822	0.894986	0.363636	0.363636	cell	0	1	0	D1	Poorman
D1T1exp	0.183884	2.51158	0.366319	0.772727	0.909091	cell	0	0	1	D1	Poorman
D1T1exp	0.035124	0.877896	0.5727	0.272727	0.272727	cell	0	0	1	D1	Poorman
D1T1exp	0.097107	1.49638	0.544979	0.454545	0.5	cell	0	0	1	D1	Poorman
D1T1exp	0.033058	0.736018	0.766846	0.227273	0.227273	cell	0	1	0	D1	Poorman
D1T1exp	0.072314	1.17268	0.660804	0.363636	0.409091	cell	0	0	1	D1	Poorman
D1T1exp	0.053719	0.982118	0.699859	0.363636	0.227273	cell	0	0	1	D1	Poorman
D1T1exp	0.008264	0.363636	0.785398	0.090909	0.090909	cell	0	1	0	D1	Poorman
D1T1exp	0.006198	0.323696	0.743379	0.090909	0.090909	cell	0	1	0	D1	Poorman
D1T1exp	0.047521	1.33244	0.336354	0.5	0.272727	cell	0	0	1	D1	Poorman
D1T1exp	0.035124	0.915552	0.52656	0.272727	0.318182	cell	0	0	1	D1	Poorman
D1T1exp	0.024793	0.749331	0.554879	0.272727	0.181818	cell	0	0	1	D1	Poorman
D1T1exp	0.047521	0.984402	0.616236	0.318182	0.227273	cell	0	0	1	D1	Poorman
D1T1exp	0.02686	0.751615	0.597471	0.136364	0.272727	cell	0	0	1	D1	Poorman
D1T1exp	0.020661	0.556484	0.838416	0.181818	0.136364	cell	0	1	0	D1	Poorman
D1T1exp	0.035124	0.946747	0.492432	0.136364	0.363636	cell	0	0	1	D1	Poorman
D1T1exp	0.163223	2.41878	0.350589	0.681818	0.636364	cell	0	0	1	D1	Poorman
D1T1exp	0.022727	0.685049	0.608576	0.181818	0.227273	cell	0	0	1	D1	Poorman
D1T1exp	0.068182	1.13731	0.662401	0.409091	0.272727	cell	0	0	1	D1	Poorman
D1T1exp	0.057851	0.993147	0.737047	0.318182	0.318182	cell	0	1	0	D1	Poorman
D1T1exp	0.022727	0.724989	0.543369	0.227273	0.181818	cell	0	0	1	D1	Poorman
D1T1exp	0.008264	0.363636	0.785398	0.090909	0.090909	cell	0	1	0	D1	Poorman
D1T1exp	0.090909	1.40547	0.578329	0.454545	0.454545	cell	0	0	1	D1	Poorman
D1T1exp	0.047521	0.866867	0.794672	0.227273	0.272727	cell	0	1	0	D1	Poorman
D1T1exp	0.008264	0.363636	0.785398	0.090909	0.090909	cell	0	1	0	D1	Poorman
D1T1exp	0.053719	1.17725	0.48708	0.181818	0.409091	cell	0	0	1	D1	Poorman
D1T1exp	0.010331	0.438948	0.673765	0.136364	0.136364	cell	0	0	1	D1	Poorman
D1T1exp	0.018595	0.569797	0.719725	0.181818	0.136364	cell	0	1	0	D1	Poorman
D1T1exp	0.041322	1.03309	0.486542	0.272727	0.363636	cell	0	0	1	D1	Poorman
D1T1exp	0.008264	0.363636	0.785398	0.090909	0.090909	cell	0	1	0	D1	Poorman
D1T1exp	0.028926	0.724989	0.691561	0.181818	0.227273	cell	0	0	1	D1	Poorman
D1T1exp	0.014463	0.465575	0.838463	0.136364	0.136364	cell	0	1	0	D1	Poorman
D1T1exp	0.030992	0.855838	0.531708	0.136364	0.318182	cell	0	0	1	D1	Poorman
D1T1exp	0.020661	0.594139	0.735509	0.181818	0.181818	cell	0	1	0	D1	Poorman
D1T1exp	0.157025	2.29896	0.373349	0.5	0.909091	cell	0	0	1	D1	Poorman
D1T1exp	0.045455	0.866867	0.760121	0.272727	0.227273	cell	0	1	0	D1	Poorman
D1T1exp	0.047521	0.866867	0.794672	0.272727	0.227273	cell	0	1	0	D1	Poorman
D1T1exp	0.198347	1.99086	0.628858	0.727273	0.454545	cell	0	0	1	D1	Poorman
D1T1exp	0.070248	1.08862	0.744881	0.363636	0.227273	cell	0	1	0	D1	Poorman
D1T1exp	0.107438	2.37427	0.2395	0.636364	0.863636	cell	0	0	1	D1	Poorman
D1T1exp	0.039256	0.802584	0.765838	0.181818	0.272727	cell	0	1	0	D1	Poorman
D1T1exp	0.03719	0.736018	0.862702	0.227273	0.227273	cell	0	1	0	D1	Poorman
D1T1exp	0.053719	0.955492	0.739408	0.272727	0.318182	cell	0	1	0	D1	Poorman
D1T1exp	0.035124	1.00875	0.433761	0.363636	0.227273	cell	0	0	1	D1	Poorman
D1T1exp	0.43595	5.79991	0.162856	0.954545	2.27273	cell	0	0	1	D1	Poorman
D1T1exp	0.196281	2.76225	0.323267	0.727273	1	cell	0	0	1	D1	Poorman
D1T1exp	0.068182	1.19056	0.604468	0.272727	0.409091	cell	0	0	1	D1	Poorman
D1T1exp	0.086777	1.87104	0.311491	0.545455	0.636364	cell	0	0	1	D1	Poorman
D1T1exp	0.07438	1.6782	0.33188	0.545455	0.5	cell	0	0	1	D1	Poorman
D1T1exp	0.130165	1.98858	0.413637	0.681818	0.545455	cell	0	0	1	D1	Poorman
D1T1exp	0.047521	1.19056	0.421296	0.227273	0.454545	cell	0	0	1	D1	Poorman
D1T1exp	0.136364	1.95549	0.448122	0.318182	0.772727	cell	0	0	1	D1	Poorman
D1T1exp	0.02686	0.700646	0.68756	0.181818	0.181818	cell	0	0	1	D1	Poorman
D1T1exp	0.008264	0.363636	0.785398	0.090909	0.090909	cell	0	1	0	D1	Poorman
D1T1exp	0.130165	1.70711	0.561285	0.363636	0.636364	cell	0	0	1	D1	Poorman
D1T1exp	0.028926	0.855838	0.496261	0.136364	0.318182	cell	0	0	1	D1	Poorman
D1T1exp	0.010331	0.414605	0.755204	0.090909	0.136364	cell	0	1	0	D1	Poorman
D1T1exp	0.192149	2.64243	0.345812	0.909091	0.818182	cell	0	0	1	D1	Poorman
D1T1exp	0.059917	1.0464	0.687648	0.272727	0.363636	cell	0	0	1	D1	Poorman
D1T1exp	0.033058	0.893493	0.520357	0.181818	0.318182	cell	0	0	1	D1	Poorman
D1T1exp	0.136364	2.05515	0.405717	0.454545	0.772727	cell	0	0	1	D1	Poorman
D1T1exp	0.020661	0.634079	0.645769	0.227273	0.136364	cell	0	0	1	D1	Poorman
D1T1exp	0.059917	0.917836	0.893784	0.272727	0.272727	cell	0	1	0	D1	Poorman
D1T1exp	0.11157	1.70482	0.482392	0.409091	0.636364	cell	0	0	1	D1	Poorman
D1T1exp	0.134298	1.91327	0.461027	0.363636	0.772727	cell	0	0	1	D1	Poorman
D1T1exp	0.107438	1.6626	0.48842	0.545455	0.545455	cell	0	0	1	D1	Poorman
D1T1exp	0.008264	0.363636	0.785398	0.090909	0.090909	cell	0	1	0	D1	Poorman
D1T1exp	0.02686	0.647393	0.805327	0.136364	0.227273	cell	0	1	0	D1	Poorman
D1T1exp	0.134298	2.04183	0.404797	0.545455	0.681818	cell	0	0	1	D1	Poorman
D1T1exp	0.231405	3.17686	0.288129	0.818182	1.13636	cell	0	0	1	D1	Poorman
D1T1exp	0.070248	1.13731	0.682474	0.409091	0.272727	cell	0	0	1	D1	Poorman
D1T1exp	0.115702	1.77139	0.463366	0.681818	0.363636	cell	0	0	1	D1	Poorman
D1T1exp	0.097107	1.523	0.52609	0.409091	0.545455	cell	0	0	1	D1	Poorman
D1T1exp	0.159091	2.24571	0.396413	0.727273	0.681818	cell	0	0	1	D1	Poorman
D1T1exp	0.13843	2.06617	0.407479	0.772727	0.5	cell	0	0	1	D1	Poorman
D1T1exp	0.21281	2.91555	0.314601	1.27273	0.318182	cell	0	0	1	D1	Poorman
D1T1exp	0.210744	3.07949	0.279259	0.409091	1.22727	cell	0	0	1	D1	Poorman
D1T1exp	0.121901	1.82236	0.461263	0.409091	0.681818	cell	0	0	1	D1	Poorman
D1T1exp	0.035124	0.751615	0.781308	0.181818	0.227273	cell	0	1	0	D1	Poorman
D1T1exp	0.142562	2.09052	0.409927	0.727273	0.590909	cell	0	0	1	D1	Poorman
D1T1exp	0.10124	1.523	0.548477	0.409091	0.545455	cell	0	0	1	D1	Poorman
D1T1exp	0.012397	0.454545	0.753982	0.136364	0.090909	cell	0	1	0	D1	Poorman
D1T1exp	0.097107	1.21491	0.826756	0.272727	0.454545	cell	0	1	0	D1	Poorman
D1T1exp	0.126033	1.86458	0.455545	0.227273	0.818182	cell	0	0	1	D1	Poorman
D1T1exp	0.121901	1.88664	0.430366	0.681818	0.454545	cell	0	0	1	D1	Poorman
D1T1exp	0.134298	1.96195	0.438431	0.5	0.727273	cell	0	0	1	D1	Poorman
D1T1exp	0.181818	2.60934	0.335571	0.590909	1	cell	0	0	1	D1	Poorman
D1T1exp	0.140496	1.99315	0.444421	0.818182	0.318182	cell	0	0	1	D1	Poorman
D1T1exp	0.06405	1.65614	0.293449	0.5	0.454545	cell	0	0	1	D1	Poorman
D1T1exp	0.028926	0.685049	0.774551	0.181818	0.227273	cell	0	1	0	D1	Poorman
D1T1exp	0.018595	0.609737	0.628524	0.181818	0.136364	cell	0	0	1	D1	Poorman
D1T1exp	0.068182	1.02206	0.820214	0.272727	0.318182	cell	0	1	0	D1	Poorman
D1T1exp	0.11157	1.69608	0.487379	0.681818	0.272727	cell	0	0	1	D1	Poorman
D1T1exp	0.227273	2.14606	0.62012	0.5	0.772727	cell	0	0	1	D1	Poorman
D1T1exp	0.586777	4.73106	0.329432	1.27273	1.27273	cell	0	0	1	D1	Poorman
D1T1exp	0.359504	4.32977	0.240982	1.09091	0.772727	cell	0	0	1	D1	Poorman
D1T1exp	0.150826	2.11943	0.421939	0.409091	0.863636	cell	0	0	1	D1	Poorman
D1T1exp	0.254132	3.41421	0.273961	0.909091	1.04546	cell	0	0	1	D1	Poorman
D1T1exp	0.030992	0.687333	0.824369	0.181818	0.181818	cell	0	1	0	D1	Poorman
D1T1exp	0.272727	3.55381	0.271363	1.13636	0.636364	cell	0	0	1	D1	Poorman
D1T1exp	0.167355	2.36096	0.377287	0.909091	0.590909	cell	0	0	1	D1	Poorman
D1T1exp	0.088843	1.13731	0.863128	0.318182	0.363636	cell	0	1	0	D1	Poorman
D1T1exp	0.157025	1.64054	0.733169	0.590909	0.409091	cell	0	1	0	D1	Poorman
D1T1exp	0.119835	1.74476	0.494675	0.409091	0.636364	cell	0	0	1	D1	Poorman
D1T1exp	0.196281	2.74894	0.326406	0.681818	1.04546	cell	0	0	1	D1	Poorman
D1T1exp	0.173554	2.28147	0.418999	1	0.227273	cell	0	0	1	D1	Poorman
D1T1exp	0.692149	6.35639	0.215272	2.81818	0.636364	cell	0	0	1	D1	Poorman
D1T1exp	0.088843	1.23925	0.72697	0.318182	0.454545	cell	0	1	0	D1	Poorman
D1T1exp	0.289256	2.61163	0.532929	1.04546	0.5	cell	0	0	1	D1	Poorman
D1T1exp	0.357438	4.7246	0.201225	1.04546	1.36364	cell	0	0	1	D1	Poorman
D1T1exp	1.16529	6.87444	0.309863	2.04546	2	cell	0	0	1	D1	Poorman
D1T1exp	0.10124	1.30125	0.751349	0.409091	0.454545	cell	0	1	0	D1	Poorman
D1T1exp	0.183884	2.06846	0.540083	0.772727	0.454545	cell	0	0	1	D1	Poorman
D1T1exp	0.216942	2.35222	0.492719	0.5	0.909091	cell	0	0	1	D1	Poorman
D1T1exp	0.11157	1.41878	0.696509	0.454545	0.454545	cell	0	0	1	D1	Poorman
D1T1exp	0.378099	3.33244	0.427849	0.272727	1.5	cell	0	0	1	D1	Poorman
D1T1exp	0.117769	1.81779	0.44787	0.636364	0.545455	cell	0	0	1	D1	Poorman
D1T1exp	0.588843	7.71735	0.124243	1.31818	2.68182	cell	0	0	1	D1	Poorman
D1T1exp	0.159091	1.88436	0.563027	0.727273	0.454545	cell	0	0	1	D1	Poorman
D1T1exp	0.117769	1.56523	0.604065	0.363636	0.545455	cell	0	0	1	D1	Poorman
D1T1exp	0.171488	2.44312	0.361037	0.454545	1	cell	0	0	1	D1	Poorman
D1T1exp	0.21281	2.89767	0.318496	1.18182	0.5	cell	0	0	1	D1	Poorman
D1T1exp	0.194215	2.72003	0.329872	0.954545	0.818182	cell	0	0	1	D1	Poorman
D1T1exp	0.169421	2.38113	0.375503	0.954545	0.409091	cell	0	0	1	D1	Poorman
D1T1exp	0.132231	1.50323	0.735349	0.272727	0.545455	cell	0	1	0	D1	Poorman
D1T1exp	0.179752	2.63826	0.324526	1.09091	0.454545	cell	0	0	1	D1	Poorman
D1T1exp	0.369835	4.86837	0.196088	1.27273	1.72727	cell	0	0	1	D1	Poorman
D1T1exp	0.132231	1.86687	0.47678	0.227273	0.772727	cell	0	0	1	D1	Poorman
D1T1exp	0.235537	3.25902	0.278673	0.590909	1.31818	cell	0	0	1	D1	Poorman
D1T1exp	0.208678	3.01292	0.288875	1.22727	0.5	cell	0	0	1	D1	Poorman
D1T1exp	0.066116	1.124	0.657635	0.454545	0.227273	cell	0	0	1	D1	Poorman
D1T1exp	0.31405	4.27423	0.216019	1.72727	0.909091	cell	0	0	1	D1	Poorman
D1T1exp	0.099174	1.24153	0.808518	0.409091	0.318182	cell	0	1	0	D1	Poorman
D1T1exp	0.119835	1.75579	0.48848	0.590909	0.5	cell	0	0	1	D1	Poorman
D1T1exp	0.316116	4.2168	0.223404	0.636364	1.81818	cell	0	0	1	D1	Poorman
D1T1exp	0.113636	1.7847	0.448328	0.590909	0.454545	cell	0	0	1	D1	Poorman
D1T1exp	0.144628	2.09052	0.415868	0.590909	0.727273	cell	0	0	1	D1	Poorman
D1T1exp	0.13843	1.98629	0.440912	0.590909	0.681818	cell	0	0	1	D1	Poorman
D1T1exp	0.214876	2.91555	0.317655	1.27273	0.272727	cell	0	0	1	D1	Poorman
D1T1exp	0.311983	3.84859	0.26469	0.818182	1.22727	cell	0	0	1	D1	Poorman
D1T1exp	0.196281	3.1548	0.247825	1.27273	0.409091	cell	0	0	1	D1	Poorman
D1T1exp	0.194215	2.70025	0.334721	1	0.636364	cell	0	0	1	D1	Poorman
D1T1exp	0.099174	1.47203	0.575134	0.454545	0.454545	cell	0	0	1	D1	Poorman
D1T1exp	0.177686	2.47203	0.365387	0.363636	1.04546	cell	0	0	1	D1	Poorman
D1T1exp	0.260331	3.14149	0.331486	1.13636	0.590909	cell	0	0	1	D1	Poorman
D1T1exp	0.297521	3.95778	0.238685	0.272727	1.77273	cell	0	0	1	D1	Poorman
D1T1exp	0.404959	2.44312	0.852569	0.727273	0.727273	cell	0	1	0	D1	Poorman
D1T1exp	0.126033	1.84899	0.463263	0.272727	0.727273	cell	0	0	1	D1	Poorman
D1T1exp	0.132231	1.59186	0.655749	0.636364	0.272727	cell	0	0	1	D1	Poorman
D1T1exp	0.163223	2.30771	0.38515	0.681818	0.818182	cell	0	0	1	D1	Poorman
D1T1exp	0.190083	2.71814	0.323303	0.772727	0.727273	cell	0	0	1	D1	Poorman
D1T1exp	0.46281	4.53593	0.282671	1.36364	1	cell	0	0	1	D1	Poorman
D1T1exp	0.22314	3.17457	0.278239	1.04546	0.954545	cell	0	0	1	D1	Poorman
D1T1exp	0.471074	3.29896	0.543932	1.22727	0.590909	cell	0	0	1	D1	Poorman
D1T1exp	0.084711	1.35678	0.578265	0.363636	0.454545	cell	0	0	1	D1	Poorman
D1T1exp	0.190083	2.65575	0.338672	0.954545	0.772727	cell	0	0	1	D1	Poorman
D1T1exp	0.095041	1.46975	0.552885	0.454545	0.5	cell	0	0	1	D1	Poorman
D1T1exp	0.130165	1.44769	0.780463	0.363636	0.5	cell	0	1	0	D1	Poorman
D1T1exp	0.068182	1.14834	0.649738	0.363636	0.363636	cell	0	0	1	D1	Poorman
D1T1exp	0.080579	1.29479	0.603995	0.227273	0.5	cell	0	0	1	D1	Poorman
D1T1exp	0.204545	2.83339	0.320175	0.5	1.13636	cell	0	0	1	D1	Poorman
D1T1exp	0.090909	1.26588	0.712912	0.454545	0.272727	cell	0	1	0	D1	Poorman
D1T1exp	0.192149	2.55192	0.370779	0.318182	1.09091	cell	0	0	1	D1	Poorman
D1T1exp	0.357438	4.62227	0.210233	1.27273	0.818182	cell	0	0	1	D1	Poorman
D1T1exp	0.18595	2.61163	0.342597	0.5	1.04546	cell	0	0	1	D1	Poorman
D1T1exp	0.237603	3.14834	0.301231	0.318182	1.40909	cell	0	0	1	D1	Poorman
D1T1exp	0.289256	4.00378	0.226752	0.863636	1.59091	cell	0	0	1	D1	Poorman
D1T1exp	0.190083	2.74894	0.316098	1.04546	0.681818	cell	0	0	1	D1	Poorman
D1T1exp	0.097107	1.5542	0.505183	0.272727	0.590909	cell	0	0	1	D1	Poorman
D1T1exp	0.134298	2.00189	0.421111	0.454545	0.772727	cell	0	0	1	D1	Poorman
D1T1exp	0.107438	1.6318	0.507033	0.227273	0.681818	cell	0	0	1	D1	Poorman
D1T1exp	0.181818	2.66717	0.321179	1.09091	0.409091	cell	0	0	1	D1	Poorman
D1T1exp	0.117769	1.7847	0.46463	0.363636	0.681818	cell	0	0	1	D1	Poorman
D1T1exp	0.109504	1.6782	0.488602	0.5	0.545455	cell	0	0	1	D1	Poorman
D1T1exp	0.045455	0.84024	0.809059	0.272727	0.227273	cell	0	1	0	D1	Poorman
D1T1exp	0.152893	2.20577	0.39489	0.636364	0.772727	cell	0	0	1	D1	Poorman
D1T1exp	0.033058	0.789271	0.666856	0.227273	0.227273	cell	0	0	1	D1	Poorman
D1T1exp	0.136364	2.01977	0.420052	0.863636	0.272727	cell	0	0	1	D1	Poorman
D1T1exp	0.041322	1.07531	0.449082	0.227273	0.363636	cell	0	0	1	D1	Poorman
D1T1exp	0.035124	0.931149	0.509067	0.227273	0.318182	cell	0	0	1	D1	Poorman
D1T1exp	0.183884	2.64243	0.330938	0.909091	0.818182	cell	0	0	1	D1	Poorman
D1T1exp	0.179752	2.44769	0.377025	0.272727	1.04546	cell	0	0	1	D1	Poorman
D1T1exp	0.030992	0.853553	0.534557	0.181818	0.318182	cell	0	0	1	D1	Poorman
D1T1exp	0.024793	0.660706	0.713722	0.227273	0.136364	cell	0	1	0	D1	Poorman
D1T1exp	0.035124	0.995432	0.445441	0.181818	0.409091	cell	0	0	1	D1	Poorman
D1T1exp	0.045455	0.789271	0.916927	0.227273	0.227273	cell	0	1	0	D1	Poorman
D1T1exp	0.028926	0.724989	0.691561	0.227273	0.181818	cell	0	0	1	D1	Poorman
D1T1exp	0.014463	0.465575	0.838463	0.136364	0.136364	cell	0	1	0	D1	Poorman
D1T1exp	0.030992	0.671735	0.863097	0.181818	0.227273	cell	0	1	0	D1	Poorman
D1T1exp	0.014463	0.465575	0.838463	0.136364	0.136364	cell	0	1	0	D1	Poorman
D1T1exp	0.022727	0.660706	0.654245	0.136364	0.227273	cell	0	0	1	D1	Poorman
D1T1exp	0.012397	0.454545	0.753982	0.090909	0.136364	cell	0	1	0	D1	Poorman
D1T1exp	0.022727	0.634079	0.710346	0.181818	0.181818	cell	0	1	0	D1	Poorman
D1T1exp	0.030992	0.736018	0.718918	0.181818	0.272727	cell	0	1	0	D1	Poorman
D1T1exp	0.02686	0.778242	0.557287	0.318182	0.090909	cell	0	0	1	D1	Poorman
D1T1exp	0.024793	0.738302	0.571581	0.318182	0.090909	cell	0	0	1	D1	Poorman
D1T1exp	0.020661	0.556484	0.838416	0.136364	0.181818	cell	0	1	0	D1	Poorman
D1T1exp	0.02686	0.722704	0.646229	0.227273	0.227273	cell	0	0	1	D1	Poorman
D1T1exp	0.030992	0.687333	0.824369	0.181818	0.181818	cell	0	1	0	D1	Poorman
D1T1exp	0.033058	0.815898	0.624041	0.181818	0.272727	cell	0	0	1	D1	Poorman
D1T1exp	0.020661	0.556484	0.838416	0.136364	0.181818	cell	0	1	0	D1	Poorman
D1T1exp	0.022727	0.698362	0.585593	0.181818	0.227273	cell	0	0	1	D1	Poorman
D1T1exp	0.053719	0.893493	0.845581	0.272727	0.227273	cell	0	1	0	D1	Poorman
D1T1exp	0.018595	0.516544	0.875776	0.136364	0.181818	cell	0	1	0	D1	Poorman
D1T1exp	0.028926	0.685049	0.774551	0.181818	0.227273	cell	0	1	0	D1	Poorman
D1T1exp	0.033058	0.88018	0.536218	0.318182	0.181818	cell	0	0	1	D1	Poorman
D1T1exp	0.119835	1.82007	0.454584	0.5	0.636364	cell	0	0	1	D1	Poorman
D1T1exp	0.10124	1.52529	0.546835	0.636364	0.227273	cell	0	0	1	D1	Poorman
D1T1exp	0.157025	2.34993	0.357329	0.863636	0.590909	cell	0	0	1	D1	Poorman
D1T1exp	0.165289	2.38759	0.364365	0.681818	0.818182	cell	0	0	1	D1	Poorman
D1T1exp	0.198347	2.88207	0.300072	1.13636	0.590909	cell	0	0	1	D1	Poorman
D1T1exp	0.07438	1.22593	0.621917	0.409091	0.363636	cell	0	0	1	D1	Poorman
D1T1exp	0.113636	1.60288	0.555805	0.5	0.454545	cell	0	0	1	D1	Poorman
D1T1exp	0.028926	0.685049	0.774551	0.227273	0.181818	cell	0	1	0	D1	Poorman
D1T1exp	0.006198	0.323696	0.743379	0.090909	0.090909	cell	0	1	0	D1	Poorman
D1T1exp	0.117769	1.72917	0.494956	0.636364	0.454545	cell	0	0	1	D1	Poorman
D1T1exp	0.28719	3.73791	0.258298	0.5	1.5	cell	0	0	1	D1	Poorman
D1T1exp	0.070248	1.16165	0.654171	0.363636	0.363636	cell	0	0	1	D1	Poorman
D1T1exp	0.016529	0.529857	0.739839	0.136364	0.181818	cell	0	1	0	D1	Poorman
D1T1exp	0.014463	0.505515	0.711206	0.090909	0.181818	cell	0	1	0	D1	Poorman
D1T1exp	0.033058	0.877896	0.539012	0.318182	0.227273	cell	0	0	1	D1	Poorman
D1T1exp	0.02686	0.751615	0.597471	0.136364	0.272727	cell	0	0	1	D1	Poorman
D1T1exp	0.016529	0.545455	0.698132	0.181818	0.090909	cell	0	0	1	D1	Poorman
D1T1exp	0.012397	0.454545	0.753982	0.090909	0.136364	cell	0	1	0	D1	Poorman
D1T1exp	0.022727	0.620766	0.741142	0.136364	0.227273	cell	0	1	0	D1	Poorman
D1T1exp	0.035124	0.877896	0.5727	0.272727	0.272727	cell	0	0	1	D1	Poorman
D1T1exp	0.033058	0.853553	0.570195	0.272727	0.227273	cell	0	0	1	D1	Poorman
D1T1exp	0.084711	1.21262	0.723932	0.363636	0.409091	cell	0	1	0	D1	Poorman
D1T1exp	0.022727	0.596424	0.802874	0.181818	0.136364	cell	0	1	0	D1	Poorman
D1T1exp	0.03719	1.02206	0.447389	0.409091	0.181818	cell	0	0	1	D1	Poorman
D1T1exp	0.028926	0.789271	0.583499	0.181818	0.272727	cell	0	0	1	D1	Poorman
D1T1exp	0.024793	0.727273	0.589049	0.272727	0.090909	cell	0	0	1	D1	Poorman
D1T1exp	0.142562	2.11068	0.402131	0.272727	0.909091	cell	0	0	1	D1	Poorman
D1T1exp	0.03719	0.917836	0.554762	0.227273	0.318182	cell	0	0	1	D1	Poorman
D1T1exp	0.039256	0.982118	0.511435	0.318182	0.272727	cell	0	0	1	D1	Poorman
D1T1exp	0.033058	0.864583	0.55574	0.227273	0.318182	cell	0	0	1	D1	Poorman
D1T1exp	0.163223	2.37884	0.36246	0.454545	0.954545	cell	0	0	1	D1	Poorman
D1T1exp	0.028926	0.802584	0.564302	0.136364	0.318182	cell	0	0	1	D1	Poorman
D1T1exp	0.06405	1.00875	0.790976	0.227273	0.363636	cell	0	1	0	D1	Poorman
D1T1exp	0.014463	0.505515	0.711206	0.090909	0.181818	cell	0	1	0	D1	Poorman
D1T1exp	0.020661	0.594139	0.735509	0.181818	0.181818	cell	0	1	0	D1	Poorman
D1T1exp	0.076446	1.26588	0.599494	0.318182	0.454545	cell	0	0	1	D1	Poorman
D1T1exp	0.014463	0.505515	0.711206	0.181818	0.090909	cell	0	1	0	D1	Poorman
D1T1exp	0.012397	0.454545	0.753982	0.136364	0.090909	cell	0	1	0	D1	Poorman
D1T1exp	0.117769	1.75808	0.478811	0.681818	0.363636	cell	0	0	1	D1	Poorman
D1T1exp	0.024793	0.727273	0.589049	0.090909	0.272727	cell	0	0	1	D1	Poorman
D1T1exp	0.018595	0.516544	0.875776	0.181818	0.136364	cell	0	1	0	D1	Poorman
D1T1exp	0.049587	0.917836	0.739683	0.272727	0.272727	cell	0	1	0	D1	Poorman
D1T1exp	0.066116	1.13731	0.642328	0.363636	0.318182	cell	0	0	1	D1	Poorman
D1T1exp	0.020661	0.620766	0.673765	0.136364	0.227273	cell	0	0	1	D1	Poorman
D1T1exp	0.014463	0.54317	0.616014	0.136364	0.181818	cell	0	0	1	D1	Poorman
D1T1exp	0.041322	0.818182	0.775702	0.227273	0.181818	cell	0	1	0	D1	Poorman
D1T1exp	0.022727	0.634079	0.710346	0.181818	0.181818	cell	0	1	0	D1	Poorman
D1T1exp	0.008264	0.363636	0.785398	0.090909	0.090909	cell	0	1	0	D1	Poorman
D1T1exp	0.051653	1.2925	0.388546	0.318182	0.454545	cell	0	0	1	D1	Poorman
D1T1exp	0.059917	1.16165	0.557969	0.318182	0.409091	cell	0	0	1	D1	Poorman
D1T1exp	0.041322	0.864583	0.694675	0.272727	0.272727	cell	0	0	1	D1	Poorman
D1T1exp	0.066116	1.15062	0.62755	0.409091	0.272727	cell	0	0	1	D1	Poorman
D1T1exp	0.022727	0.724989	0.543369	0.272727	0.136364	cell	0	0	1	D1	Poorman
D1T1exp	0.055785	0.957776	0.764189	0.318182	0.227273	cell	0	1	0	D1	Poorman
D1T1exp	0.012397	0.454545	0.753982	0.090909	0.136364	cell	0	1	0	D1	Poorman
D1T1exp	0.159091	3.08823	0.209621	0.818182	0.590909	cell	0	0	1	D1	Poorman
D1T1exp	0.043388	1.04869	0.495785	0.227273	0.363636	cell	0	0	1	D1	Poorman
D1T1exp	0.055785	1.02206	0.671084	0.363636	0.227273	cell	0	0	1	D1	Poorman
D1T1exp	0.128099	1.93533	0.429782	0.5	0.727273	cell	0	0	1	D1	Poorman
D1T1exp	0.136364	1.89121	0.479103	0.818182	0.227273	cell	0	0	1	D1	Poorman
D1T1exp	0.008264	0.363636	0.785398	0.090909	0.090909	cell	0	1	0	D1	Poorman
D1T1exp	0.070248	1.21719	0.595836	0.227273	0.454545	cell	0	0	1	D1	Poorman
D1T1exp	0.022727	0.674019	0.628655	0.136364	0.227273	cell	0	0	1	D1	Poorman
D1T1exp	0.033058	0.877896	0.539012	0.227273	0.318182	cell	0	0	1	D1	Poorman
D1T1exp	0.033058	0.813613	0.62755	0.272727	0.227273	cell	0	0	1	D1	Poorman
D1T1exp	0.196281	2.42107	0.420799	0.545455	0.818182	cell	0	0	1	D1	Poorman
D1T1exp	0.024793	0.698362	0.638829	0.181818	0.227273	cell	0	0	1	D1	Poorman
D1T1exp	0.134298	2.01749	0.414625	0.363636	0.818182	cell	0	0	1	D1	Poorman
D1T1exp	0.03719	0.957776	0.509459	0.227273	0.318182	cell	0	0	1	D1	Poorman
D1T1exp	0.035124	0.751615	0.781308	0.181818	0.227273	cell	0	1	0	D1	Poorman
D1T1exp	0.02686	0.778242	0.557287	0.090909	0.318182	cell	0	0	1	D1	Poorman
D1T1exp	0.028926	0.685049	0.774551	0.181818	0.227273	cell	0	1	0	D1	Poorman
D1T1exp	0.02686	0.749331	0.601119	0.227273	0.227273	cell	0	0	1	D1	Poorman
D1T1exp	0.03719	0.904522	0.571213	0.318182	0.227273	cell	0	0	1	D1	Poorman
D1T1exp	0.035124	0.775958	0.733056	0.227273	0.227273	cell	0	1	0	D1	Poorman
D1T1exp	0.016529	0.505515	0.812806	0.136364	0.136364	cell	0	1	0	D1	Poorman
D1T1exp	0.035124	0.893493	0.55288	0.227273	0.272727	cell	0	0	1	D1	Poorman
D1T1exp	0.012397	0.454545	0.753982	0.090909	0.136364	cell	0	1	0	D1	Poorman
D1T1exp	0.018595	0.569797	0.719725	0.181818	0.136364	cell	0	1	0	D1	Poorman
D1T1exp	0.014463	0.518828	0.675174	0.136364	0.136364	cell	0	0	1	D1	Poorman
D1T1exp	0.016529	0.505515	0.812806	0.136364	0.136364	cell	0	1	0	D1	Poorman
D1T1exp	0.165289	2.34576	0.377476	1	0.272727	cell	0	0	1	D1	Poorman
D1T1exp	0.204545	2.93989	0.297397	1.22727	0.363636	cell	0	0	1	D1	Poorman
D1T1exp	0.024793	0.698362	0.638829	0.181818	0.227273	cell	0	0	1	D1	Poorman
D1T1exp	0.18595	2.61391	0.341999	0.5	1	cell	0	0	1	D1	Poorman
D1T1exp	0.024793	0.711675	0.615152	0.272727	0.136364	cell	0	0	1	D1	Poorman
D1T1exp	0.216942	3.12589	0.279002	1.22727	0.681818	cell	0	0	1	D1	Poorman
D1T1exp	0.165289	2.50512	0.330976	0.636364	0.909091	cell	0	0	1	D1	Poorman
D1T1exp	0.316116	4.33623	0.211267	1.13636	1.59091	cell	0	0	1	D1	Poorman
D1T1exp	0.181818	2.36096	0.409892	0.681818	0.727273	cell	0	0	1	D1	Poorman
D1T1exp	0.099174	1.53403	0.529585	0.5	0.5	cell	0	0	1	D1	Poorman
D1T1exp	0.132231	1.46101	0.778467	0.5	0.363636	cell	0	1	0	D1	Poorman
D1T1exp	0.024793	0.660706	0.713722	0.136364	0.227273	cell	0	1	0	D1	Poorman
D1T1exp	0.169421	2.30581	0.400433	0.318182	0.954545	cell	0	0	1	D1	Poorman
D1T1exp	0.070248	1.16394	0.651606	0.318182	0.363636	cell	0	0	1	D1	Poorman
D1T1exp	0.030992	0.724989	0.740958	0.227273	0.181818	cell	0	1	0	D1	Poorman
D1T1exp	0.051653	0.997716	0.652065	0.318182	0.227273	cell	0	0	1	D1	Poorman
D1T1exp	0.049587	1.31913	0.358098	0.5	0.272727	cell	0	0	1	D1	Poorman
D1T1exp	0.028926	0.724989	0.691561	0.181818	0.227273	cell	0	0	1	D1	Poorman
D1T1exp	0.092975	1.33473	0.655833	0.545455	0.181818	cell	0	0	1	D1	Poorman
D1T1exp	0.25	2.19702	0.650849	0.681818	0.636364	cell	0	0	1	D1	Poorman
D1T1exp	0.097107	1.41004	0.613764	0.545455	0.272727	cell	0	0	1	D1	Poorman
D1T1exp	0.202479	2.02852	0.618347	0.727273	0.5	cell	0	0	1	D1	Poorman
D1T1exp	0.134298	1.43438	0.820257	0.318182	0.545455	cell	0	1	0	D1	Poorman
D1T1exp	0.078512	1.26588	0.615697	0.318182	0.454545	cell	0	0	1	D1	Poorman
D1T1exp	0.146694	2.14834	0.399408	0.318182	0.909091	cell	0	0	1	D1	Poorman
D1T1exp	0.202479	2.75808	0.334486	1.18182	0.318182	cell	0	0	1	D1	Poorman
D1T1exp	0.039256	0.802584	0.765838	0.272727	0.181818	cell	0	1	0	D1	Poorman
D1T1exp	0.266529	2.04183	0.803367	0.727273	0.5	cell	0	1	0	D1	Poorman
D1T1exp	0.150826	2.15708	0.407336	0.5	0.818182	cell	0	0	1	D1	Poorman
D1T1exp	0.126033	1.92658	0.426697	0.454545	0.681818	cell	0	0	1	D1	Poorman
D1T1exp	0.245868	2.28565	0.591415	0.818182	0.590909	cell	0	0	1	D1	Poorman
D1T1exp	0.020661	0.634079	0.645769	0.181818	0.181818	cell	0	0	1	D1	Poorman
D1T1exp	0.140496	2.02852	0.429057	0.590909	0.636364	cell	0	0	1	D1	Poorman
D1T1exp	0.088843	1.44541	0.534382	0.5	0.409091	cell	0	0	1	D1	Poorman
D1T1exp	0.13843	2.01977	0.426416	0.863636	0.227273	cell	0	0	1	D1	Poorman
D1T1exp	0.177686	2.62266	0.324623	1.04546	0.545455	cell	0	0	1	D1	Poorman
D1T1exp	0.743802	6.17875	0.244831	1.40909	1.90909	cell	0	0	1	D1	Poorman
D1T1exp	0.113636	1.45644	0.673199	0.454545	0.5	cell	0	0	1	D1	Poorman
D1T1exp	0.123967	1.41878	0.773899	0.5	0.409091	cell	0	1	0	D1	Poorman
D1T1exp	0.188017	2.42524	0.401694	0.727273	0.818182	cell	0	0	1	D1	Poorman
D1T1exp	0.206612	2.32559	0.480064	0.5	0.909091	cell	0	0	1	D1	Poorman
D1T1exp	0.318182	3.18789	0.393441	1.18182	0.545455	cell	0	0	1	D1	Poorman
D1T1exp	0.06405	1.09737	0.668375	0.363636	0.318182	cell	0	0	1	D1	Poorman
D1T1exp	0.049587	0.864583	0.83361	0.272727	0.272727	cell	0	1	0	D1	Poorman
D1T1exp	0.233471	2.58729	0.438282	1.09091	0.409091	cell	0	0	1	D1	Poorman
D1T1exp	0.283058	2.73791	0.474512	0.863636	0.636364	cell	0	0	1	D1	Poorman
D1T1exp	0.159091	2.13959	0.436709	0.909091	0.227273	cell	0	0	1	D1	Poorman
D1T1exp	0.194215	2.76682	0.318809	0.5	1.13636	cell	0	0	1	D1	Poorman
D1T1exp	0.427686	5.65346	0.168154	1.68182	1.04546	cell	0	0	1	D1	Poorman
D1T1exp	0.210744	1.75808	0.85682	0.5	0.545455	cell	0	1	0	D1	Poorman
D1T1exp	0.190083	2.66031	0.33751	0.590909	1	cell	0	0	1	D1	Poorman
D1T1exp	0.140496	2.15937	0.378634	0.818182	0.454545	cell	0	0	1	D1	Poorman
D1T1exp	0.140496	1.51198	0.772296	0.363636	0.545455	cell	0	1	0	D1	Poorman
D1T1exp	0.130165	1.91327	0.446842	0.681818	0.454545	cell	0	0	1	D1	Poorman
D1T1exp	0.107438	1.7227	0.454932	0.636364	0.318182	cell	0	0	1	D1	Poorman
D1T1exp	0.25	3.33662	0.282187	0.545455	1.40909	cell	0	0	1	D1	Poorman
D1T1exp	0.123967	1.9087	0.427603	0.636364	0.590909	cell	0	0	1	D1	Poorman
D1T1exp	0.192149	2.75579	0.317947	0.454545	1.13636	cell	0	0	1	D1	Poorman
D1T1exp	0.10124	1.61163	0.489813	0.545455	0.5	cell	0	0	1	D1	Poorman
D1T1exp	0.039256	0.815898	0.741049	0.227273	0.227273	cell	0	1	0	D1	Poorman
D1T1exp	0.22314	1.83339	0.834218	0.590909	0.545455	cell	0	1	0	D1	Poorman
D1T1exp	0.10124	1.53632	0.539012	0.409091	0.545455	cell	0	0	1	D1	Poorman
D1T1exp	0.146694	2.11714	0.411265	0.772727	0.545455	cell	0	0	1	D1	Poorman
D1T1exp	0.144628	2.15937	0.389771	0.454545	0.818182	cell	0	0	1	D1	Poorman
D1T1exp	0.161157	2.38113	0.357186	0.954545	0.409091	cell	0	0	1	D1	Poorman
D1T1exp	0.247934	3.45415	0.261133	1.45454	0.5	cell	0	0	1	D1	Poorman
D1T1exp	0.196281	2.85545	0.30251	1.09091	0.636364	cell	0	0	1	D1	Poorman
D1T1exp	0.115702	1.73373	0.483713	0.681818	0.318182	cell	0	0	1	D1	Poorman
D1T1exp	0.11157	1.61391	0.538267	0.590909	0.409091	cell	0	0	1	D1	Poorman
D1T1exp	0.17562	2.48306	0.357938	1	0.363636	cell	0	0	1	D1	Poorman
D1T1exp	0.214876	3.18143	0.266781	1.27273	0.590909	cell	0	0	1	D1	Poorman
D1T1exp	1.96281	24.5127	0.041049	11.3182	2.13636	cell	1	0	0	D1	Poorman
D1T1exp	0.22314	3.15898	0.280993	1.04546	1	cell	0	0	1	D1	Poorman
D1T1exp	0.25	3.34765	0.280331	0.636364	1.36364	cell	0	0	1	D1	Poorman
D1T1exp	0.177686	1.82464	0.670668	0.363636	0.681818	cell	0	0	1	D1	Poorman
D1T1exp	0.196281	2.13503	0.541105	0.863636	0.318182	cell	0	0	1	D1	Poorman
D1T1exp	0.18595	2.64472	0.334079	0.727273	0.954545	cell	0	0	1	D1	Poorman
D1T1exp	0.456612	4.39405	0.297185	0.681818	1.5	cell	0	0	1	D1	Poorman
D1T1exp	0.057851	0.917836	0.862964	0.227273	0.318182	cell	0	1	0	D1	Poorman
D1T1exp	0.202479	2.28565	0.487048	0.863636	0.545455	cell	0	0	1	D1	Poorman
D1T1exp	0.105372	1.585	0.527078	0.454545	0.590909	cell	0	0	1	D1	Poorman
D1T1exp	0.113636	1.69379	0.497744	0.318182	0.681818	cell	0	0	1	D1	Poorman
D1T1exp	0.202479	2.61848	0.3711	0.227273	1.18182	cell	0	0	1	D1	Poorman
D1T1exp	0.099174	1.5386	0.526445	0.318182	0.590909	cell	0	0	1	D1	Poorman
D1T1exp	0.154959	2.23239	0.390736	0.545455	0.863636	cell	0	0	1	D1	Poorman
D1T1exp	0.243802	3.26131	0.288047	1.40909	0.409091	cell	0	0	1	D1	Poorman
D1T1exp	0.247934	3.4629	0.259816	1.18182	0.545455	cell	0	0	1	D1	Poorman
D1T1exp	0.188017	2.68237	0.328373	1.04546	0.681818	cell	0	0	1	D1	Poorman
D1T1exp	0.307851	3.77139	0.271987	0.409091	1.59091	cell	0	0	1	D1	Poorman
D1T1exp	0.103306	1.60288	0.505278	0.318182	0.636364	cell	0	0	1	D1	Poorman
D1T1exp	0.152893	2.20388	0.395569	0.954545	0.227273	cell	0	0	1	D1	Poorman
D1T1exp	0.183884	2.55609	0.353673	0.590909	1	cell	0	0	1	D1	Poorman
D1T1exp	0.128099	1.34347	0.891867	0.409091	0.409091	cell	0	1	0	D1	Poorman
D1T1exp	0.134298	1.99732	0.423039	0.636364	0.681818	cell	0	0	1	D1	Poorman
D1T1exp	0.121901	1.82007	0.462422	0.590909	0.545455	cell	0	0	1	D1	Poorman
D1T1exp	0.095041	1.52757	0.511821	0.545455	0.318182	cell	0	0	1	D1	Poorman
D1T1exp	0.006198	0.323696	0.743379	0.090909	0.090909	cell	0	1	0	D1	Poorman
D1T1exp	0.008264	0.363636	0.785398	0.090909	0.090909	cell	0	1	0	D1	Poorman
D1T1exp	0.121901	1.51426	0.668061	0.272727	0.590909	cell	0	0	1	D1	Poorman
D1T1exp	0.033058	0.764929	0.709975	0.227273	0.181818	cell	0	1	0	D1	Poorman
D1T1exp	0.028926	0.789271	0.583499	0.272727	0.181818	cell	0	0	1	D1	Poorman
D1T1exp	0.024793	0.660706	0.713722	0.136364	0.227273	cell	0	1	0	D1	Poorman
D1T1exp	0.024793	0.682764	0.66835	0.227273	0.227273	cell	0	0	1	D1	Poorman
D1T1exp	0.014463	0.465575	0.838463	0.136364	0.136364	cell	0	1	0	D1	Poorman
D1T1exp	0.024793	0.620766	0.808518	0.181818	0.181818	cell	0	1	0	D1	Poorman
D1T1exp	0.03719	0.789271	0.750213	0.227273	0.227273	cell	0	1	0	D1	Poorman
D1T1exp	0.17562	2.54735	0.3401	0.5	1	cell	0	0	1	D1	Poorman
D1T1exp	0.022727	0.687333	0.604537	0.090909	0.272727	cell	0	0	1	D1	Poorman
D1T1exp	0.045455	0.842524	0.804678	0.227273	0.227273	cell	0	1	0	D1	Poorman
D1T1exp	0.035124	0.751615	0.781308	0.181818	0.227273	cell	0	1	0	D1	Poorman
D1T1exp	0.022727	0.596424	0.802874	0.136364	0.181818	cell	0	1	0	D1	Poorman
D1T1exp	0.115702	2.42753	0.246731	0.409091	0.818182	cell	0	0	1	D1	Poorman
D1T1exp	0.028926	0.813613	0.549106	0.272727	0.227273	cell	0	0	1	D1	Poorman
D1T1exp	0.020661	0.594139	0.735509	0.181818	0.181818	cell	0	1	0	D1	Poorman
D1T1exp	0.066116	1.49866	0.369919	0.454545	0.318182	cell	0	0	1	D1	Poorman
D1T1exp	0.121901	1.8623	0.44169	0.727273	0.363636	cell	0	0	1	D1	Poorman
D1T1exp	0.020661	0.620766	0.673765	0.136364	0.227273	cell	0	0	1	D1	Poorman
D1T1exp	0.024793	0.685049	0.663901	0.181818	0.227273	cell	0	0	1	D1	Poorman
D1T1exp	0.14876	2.11714	0.417058	0.681818	0.636364	cell	0	0	1	D1	Poorman
D1T1exp	0.219008	1.75808	0.89042	0.5	0.545455	cell	0	1	0	D1	Poorman
D1T1exp	0.043388	1.07074	0.475569	0.363636	0.318182	cell	0	0	1	D1	Poorman
D1T1exp	0.144628	1.92012	0.492953	0.181818	0.818182	cell	0	0	1	D1	Poorman
D1T1exp	0.123967	1.87104	0.444988	0.5	0.681818	cell	0	0	1	D1	Poorman
D1T1exp	0.353306	5.06161	0.173294	2.22727	0.409091	cell	0	0	1	D1	Poorman
D1T1exp	0.092975	1.45644	0.550799	0.545455	0.409091	cell	0	0	1	D1	Poorman
D1T1exp	0.117769	1.73145	0.493651	0.409091	0.636364	cell	0	0	1	D1	Poorman
D1T1exp	0.121901	1.81779	0.463585	0.590909	0.590909	cell	0	0	1	D1	Poorman
D1T1exp	0.008264	0.363636	0.785398	0.090909	0.090909	cell	0	1	0	D1	Poorman
D1T1exp	0.020661	0.556484	0.838416	0.181818	0.136364	cell	0	1	0	D1	Poorman
D1T1exp	0.22314	3.24571	0.266176	1.36364	0.545455	cell	0	0	1	D1	Poorman
D1T1exp	0.059917	1.44769	0.359261	0.545455	0.318182	cell	0	0	1	D1	Poorman
D1T1exp	0.022727	0.634079	0.710346	0.181818	0.181818	cell	0	1	0	D1	Poorman
D1T1exp	0.020661	0.636364	0.641141	0.227273	0.090909	cell	0	0	1	D1	Poorman
D1T1exp	0.016529	0.545455	0.698132	0.181818	0.090909	cell	0	0	1	D1	Poorman
D1T1exp	0.020661	0.556484	0.838416	0.181818	0.136364	cell	0	1	0	D1	Poorman
D1T1exp	0.210744	2.96841	0.30055	0.727273	1.13636	cell	0	0	1	D1	Poorman
D1T1exp	0.132231	2.02852	0.403819	0.772727	0.454545	cell	0	0	1	D1	Poorman
D1T1exp	0.020661	0.685049	0.553251	0.272727	0.136364	cell	0	0	1	D1	Poorman
D1T1exp	0.045455	0.92012	0.674681	0.227273	0.272727	cell	0	0	1	D1	Poorman
D1T1exp	0.051653	0.933433	0.744968	0.318182	0.181818	cell	0	1	0	D1	Poorman
D1T1exp	0.047521	1.16165	0.442527	0.409091	0.318182	cell	0	0	1	D1	Poorman
D1T1exp	0.097107	1.49638	0.544979	0.5	0.454545	cell	0	0	1	D1	Poorman
D1T1exp	0.11157	1.7847	0.440176	0.681818	0.363636	cell	0	0	1	D1	Poorman
D1T1exp	0.219008	2.97527	0.310899	1.22727	0.5	cell	0	0	1	D1	Poorman
D1T1exp	0.090909	2.09737	0.259697	0.181818	0.909091	cell	0	0	1	D1	Poorman
D1T1exp	0.119835	1.8467	0.44157	0.681818	0.454545	cell	0	0	1	D1	Poorman
D1T1exp	0.392562	3.34765	0.440189	0.727273	1.18182	cell	0	0	1	D1	Poorman
D1T1exp	0.051653	1.12628	0.511695	0.181818	0.409091	cell	0	0	1	D1	Poorman
D1T1exp	0.10124	2.4922	0.20483	1.13636	0.136364	cell	0	0	1	D1	Poorman
D1T1exp	0.018595	0.545455	0.785398	0.136364	0.136364	cell	0	1	0	D1	Poorman
D1T1exp	0.03719	0.775958	0.776177	0.227273	0.227273	cell	0	1	0	D1	Poorman
D1T1exp	0.10124	1.38569	0.66256	0.227273	0.545455	cell	0	0	1	D1	Poorman
D1T1exp	0.188017	1.82236	0.71144	0.590909	0.5	cell	0	1	0	D1	Poorman
D1T1exp	0.117769	1.89121	0.413771	0.772727	0.272727	cell	0	0	1	D1	Poorman
D1T1exp	0.119835	1.71814	0.510126	0.454545	0.590909	cell	0	0	1	D1	Poorman
D1T1exp	0.002066	0.181818	0.785398	0.045455	0.045455	cell	0	1	0	D1	Poorman
D1T1exp	0.159091	2.124	0.443147	0.272727	0.863636	cell	0	0	1	D1	Poorman
D1T1exp	0.132231	1.9243	0.448746	0.727273	0.454545	cell	0	0	1	D1	Poorman
D1T1exp	0.5	4.05475	0.382165	1.31818	1	cell	0	0	1	D1	Poorman
D1T1exp	0.243802	3.49827	0.250346	1.31818	0.863636	cell	0	0	1	D1	Poorman
D1T1exp	0.165289	2.34993	0.376135	0.590909	0.863636	cell	0	0	1	D1	Poorman
D1T1exp	0.328512	2.36324	0.73917	0.772727	0.681818	cell	0	1	0	D1	Poorman
D1T1exp	0.200413	1.97755	0.643993	0.409091	0.772727	cell	0	0	1	D1	Poorman
D1T1exp	0.780992	6.69072	0.219235	2.54546	1.31818	cell	0	0	1	D1	Poorman
D1T1exp	0.146694	2.09509	0.419971	0.318182	0.863636	cell	0	0	1	D1	Poorman
D1T1exp	0.10124	1.56066	0.522329	0.454545	0.545455	cell	0	0	1	D1	Poorman
D1T1exp	0.057851	0.984402	0.7502	0.181818	0.363636	cell	0	1	0	D1	Poorman
D1T1exp	0.216942	2.54278	0.421635	1	0.590909	cell	0	0	1	D1	Poorman
D1T1exp	0.142562	2.10383	0.404755	0.772727	0.545455	cell	0	0	1	D1	Poorman
D1T1exp	0.105372	1.60288	0.515383	0.636364	0.318182	cell	0	0	1	D1	Poorman
D1T1exp	0.105372	1.63826	0.493368	0.590909	0.454545	cell	0	0	1	D1	Poorman
D1T1exp	0.245868	2.00189	0.770957	0.545455	0.681818	cell	0	1	0	D1	Poorman
D1T1exp	0.140496	2.10383	0.398889	0.590909	0.727273	cell	0	0	1	D1	Poorman
D1T1exp	0.252066	2.14834	0.686308	0.409091	0.818182	cell	0	0	1	D1	Poorman
D1T1exp	0.22314	2.86458	0.341716	0.272727	1.27273	cell	0	0	1	D1	Poorman
D1T1exp	0.113636	1.77367	0.453921	0.681818	0.318182	cell	0	0	1	D1	Poorman
D1T1exp	0.196281	1.87104	0.704564	0.590909	0.590909	cell	0	1	0	D1	Poorman
D1T1exp	0.028926	0.631795	0.910626	0.227273	0.181818	cell	0	1	0	D1	Poorman
D1T1exp	0.035124	0.751615	0.781308	0.181818	0.227273	cell	0	1	0	D1	Poorman
D1T1exp	0.130165	1.84024	0.48301	0.772727	0.227273	cell	0	0	1	D1	Poorman
D1T1exp	0.171488	1.79573	0.668282	0.636364	0.409091	cell	0	0	1	D1	Poorman
D1T1exp	0.229339	3.22137	0.27772	0.5	1.31818	cell	0	0	1	D1	Poorman
D1T1exp	0.167355	2.42981	0.356209	0.5	0.954545	cell	0	0	1	D1	Poorman
D1T1exp	0.095041	1.43666	0.578645	0.227273	0.590909	cell	0	0	1	D1	Poorman
D1T1exp	0.167355	2.34993	0.380837	0.863636	0.590909	cell	0	0	1	D1	Poorman
D1T1exp	0.128099	1.88664	0.452249	0.5	0.636364	cell	0	0	1	D1	Poorman
D1T1exp	0.210744	2.96385	0.301477	1.04546	0.909091	cell	0	0	1	D1	Poorman
D1T1exp	0.165289	2.34765	0.376868	0.636364	0.863636	cell	0	0	1	D1	Poorman
D1T1exp	0.254132	1.95092	0.839053	0.590909	0.590909	cell	0	1	0	D1	Poorman
D1T1exp	0.103306	1.54089	0.546756	0.272727	0.590909	cell	0	0	1	D1	Poorman
D1T1exp	0.146694	2.19702	0.381903	0.909091	0.409091	cell	0	0	1	D1	Poorman
D1T1exp	0.173554	2.46975	0.357551	0.454545	1	cell	0	0	1	D1	Poorman
D1T1exp	0.822314	4.95282	0.421253	1.5	1.22727	cell	0	0	1	D1	Poorman
D1T1exp	0.173554	2.54278	0.337308	0.727273	0.863636	cell	0	0	1	D1	Poorman
D1T1exp	0.17562	2.52947	0.344926	0.636364	0.954545	cell	0	0	1	D1	Poorman
D1T1exp	0.119835	1.83796	0.445782	0.681818	0.363636	cell	0	0	1	D1	Poorman
D1T2rep	0.066116	1.04412	0.762108	0.318182	0.363636	cell	0	1	0	D1	Poorman
D1T2rep	0.076446	1.18828	0.680345	0.363636	0.363636	cell	0	0	1	D1	Poorman
D1T2rep	0.057851	0.917836	0.862964	0.318182	0.227273	cell	0	1	0	D1	Poorman
D1T2rep	0.068182	1.09965	0.708543	0.272727	0.363636	cell	0	1	0	D1	Poorman
D1T2rep	0.059917	0.957776	0.820795	0.318182	0.227273	cell	0	1	0	D1	Poorman
D1T2rep	0.14876	1.89767	0.519106	0.636364	0.545455	cell	0	0	1	D1	Poorman
D1T2rep	0.041322	0.762644	0.892792	0.227273	0.227273	cell	0	1	0	D1	Poorman
D1T2rep	0.057851	0.995432	0.733668	0.363636	0.227273	cell	0	1	0	D1	Poorman
D1T2rep	0.047521	0.893493	0.748014	0.318182	0.181818	cell	0	1	0	D1	Poorman
D1T2rep	0.154959	1.7847	0.611356	0.681818	0.363636	cell	0	0	1	D1	Poorman
D1T2rep	0.047521	0.869151	0.7905	0.272727	0.181818	cell	0	1	0	D1	Poorman
D1T2rep	0.157025	1.78013	0.622691	0.545455	0.590909	cell	0	0	1	D1	Poorman
D1T2rep	0.117769	1.68048	0.52405	0.363636	0.545455	cell	0	0	1	D1	Poorman
D1T2rep	0.078512	1.31913	0.566988	0.318182	0.454545	cell	0	0	1	D1	Poorman
D1T2rep	0.097107	1.21491	0.826756	0.454545	0.272727	cell	0	1	0	D1	Poorman
D1T2rep	0.041322	0.762644	0.892792	0.227273	0.227273	cell	0	1	0	D1	Poorman
D1T2rep	0.047521	0.904522	0.729884	0.272727	0.272727	cell	0	1	0	D1	Poorman
D1T2rep	0.088843	1.30581	0.654742	0.454545	0.318182	cell	0	0	1	D1	Poorman
D1T2rep	0.076446	1.21491	0.65085	0.318182	0.409091	cell	0	0	1	D1	Poorman
D1T2rep	0.024793	0.567513	0.967374	0.181818	0.181818	cell	0	1	0	D1	Poorman
D1T2rep	0.020661	0.556484	0.838416	0.136364	0.181818	cell	0	1	0	D1	Poorman
D1T2rep	0.109504	1.65614	0.501704	0.227273	0.636364	cell	0	0	1	D1	Poorman
D1T2rep	0.022727	0.567513	0.88676	0.136364	0.227273	cell	0	1	0	D1	Poorman
D1T2rep	0.022727	0.596424	0.802874	0.136364	0.181818	cell	0	1	0	D1	Poorman
D1T2rep	0.020661	0.556484	0.838416	0.136364	0.181818	cell	0	1	0	D1	Poorman
D1T2rep	0.041322	0.802584	0.806145	0.181818	0.272727	cell	0	1	0	D1	Poorman
D1T2rep	0.02686	0.660706	0.773199	0.181818	0.181818	cell	0	1	0	D1	Poorman
D1T2rep	0.078512	1.03309	0.92443	0.363636	0.272727	cell	0	1	0	D1	Poorman
D1T2rep	0.043388	0.789271	0.875249	0.181818	0.272727	cell	0	1	0	D1	Poorman
D1T2rep	0.198347	2.54735	0.384114	1.09091	0.409091	cell	0	0	1	D1	Poorman
D1T2rep	0.109504	1.57626	0.553842	0.363636	0.590909	cell	0	0	1	D1	Poorman
D1T2rep	0.084711	1.09965	0.880311	0.318182	0.318182	cell	0	1	0	D1	Poorman
D1T2rep	0.082645	1.09965	0.85884	0.272727	0.363636	cell	0	1	0	D1	Poorman
D1T2rep	0.039256	0.762644	0.848153	0.181818	0.272727	cell	0	1	0	D1	Poorman
D1T2rep	0.057851	0.917836	0.862964	0.227273	0.318182	cell	0	1	0	D1	Poorman
D1T2rep	0.136364	1.88892	0.480263	0.272727	0.818182	cell	0	0	1	D1	Poorman
D1T2rep	0.086777	1.20159	0.755265	0.409091	0.318182	cell	0	1	0	D1	Poorman
D1T2rep	0.059917	1.07531	0.651169	0.181818	0.409091	cell	0	0	1	D1	Poorman
D1T2rep	0.047521	0.851269	0.824059	0.318182	0.227273	cell	0	1	0	D1	Poorman
D1T2rep	0.059917	1.02206	0.720794	0.363636	0.227273	cell	0	1	0	D1	Poorman
D1T2rep	0.14876	1.57626	0.752389	0.545455	0.409091	cell	0	1	0	D1	Poorman
D1T2rep	0.099174	1.3701	0.663901	0.363636	0.454545	cell	0	0	1	D1	Poorman
D1T2rep	0.080579	1.05971	0.901679	0.363636	0.272727	cell	0	1	0	D1	Poorman
D1T2rep	0.053719	0.944462	0.756778	0.272727	0.272727	cell	0	1	0	D1	Poorman
D1T2rep	0.080579	1.26588	0.631899	0.454545	0.272727	cell	0	0	1	D1	Poorman
D1T2rep	0.03719	0.738302	0.857372	0.227273	0.181818	cell	0	1	0	D1	Poorman
D1T2rep	0.066116	0.982118	0.861364	0.318182	0.272727	cell	0	1	0	D1	Poorman
D1T2rep	0.07438	1.17497	0.677044	0.318182	0.409091	cell	0	0	1	D1	Poorman
D1T2rep	0.049587	0.853553	0.855292	0.227273	0.272727	cell	0	1	0	D1	Poorman
D1T2rep	0.080579	1.13731	0.782837	0.363636	0.318182	cell	0	1	0	D1	Poorman
D1T2rep	0.090909	1.35678	0.620577	0.409091	0.409091	cell	0	0	1	D1	Poorman
D1T2rep	0.097107	1.56294	0.499546	0.5	0.363636	cell	0	0	1	D1	Poorman
D1T2rep	0.045455	0.786987	0.922258	0.272727	0.227273	cell	0	1	0	D1	Poorman
D1T2rep	0.051653	0.891209	0.817232	0.272727	0.272727	cell	0	1	0	D1	Poorman
D1T2rep	0.059917	1.03309	0.705486	0.409091	0.227273	cell	0	1	0	D1	Poorman
D1T2rep	0.07438	1.00646	0.922727	0.318182	0.318182	cell	0	1	0	D1	Poorman
D1T2rep	0.072314	1.13959	0.699733	0.227273	0.409091	cell	0	0	1	D1	Poorman
D1T2rep	0.097107	1.26588	0.761519	0.363636	0.409091	cell	0	1	0	D1	Poorman
D1T2rep	0.105372	1.523	0.570864	0.545455	0.409091	cell	0	0	1	D1	Poorman
D1T2rep	0.057851	0.984402	0.7502	0.363636	0.181818	cell	0	1	0	D1	Poorman
D1T2rep	0.055785	0.877896	0.909583	0.272727	0.272727	cell	0	1	0	D1	Poorman
D1T2rep	0.047521	0.866867	0.794672	0.272727	0.227273	cell	0	1	0	D1	Poorman
D1T2rep	0.092975	1.30125	0.690014	0.454545	0.409091	cell	0	0	1	D1	Poorman
D1T2rep	0.082645	1.21262	0.706275	0.409091	0.363636	cell	0	1	0	D1	Poorman
D1T2rep	0.082645	1.27919	0.634681	0.409091	0.363636	cell	0	0	1	D1	Poorman
D1T2rep	0.219008	2.56751	0.417489	0.227273	1.09091	cell	0	0	1	D1	Poorman
D1T2rep	0.097107	1.46975	0.564904	0.454545	0.5	cell	0	0	1	D1	Poorman
D1T2rep	0.055785	0.931149	0.808518	0.272727	0.272727	cell	0	1	0	D1	Poorman
D1T2rep	0.076446	1.08634	0.814018	0.318182	0.318182	cell	0	1	0	D1	Poorman
D1T2rep	0.070248	1.0464	0.806209	0.363636	0.272727	cell	0	1	0	D1	Poorman
D1T2rep	0.057851	0.984402	0.7502	0.181818	0.363636	cell	0	1	0	D1	Poorman
D1T2rep	0.045455	0.891209	0.719164	0.318182	0.227273	cell	0	1	0	D1	Poorman
D1T2rep	0.078512	1.07531	0.853256	0.272727	0.318182	cell	0	1	0	D1	Poorman
D1T3rep	0.051653	0.971089	0.688314	0.227273	0.318182	cell	0	0	1	D1	Ellison
D1T3rep	0.022727	0.751615	0.505552	0.090909	0.318182	cell	0	0	1	D1	Ellison
D1T3rep	0.225207	2.67134	0.396581	1.04546	0.636364	cell	0	0	1	D1	Ellison
D1T3rep	0.061983	0.957776	0.849098	0.272727	0.272727	cell	0	1	0	D1	Ellison
D1T3rep	0.146694	1.97527	0.472467	0.727273	0.5	cell	0	0	1	D1	Ellison
D1T3rep	0.404959	5.17686	0.189884	0.409091	2.27273	cell	0	0	1	D1	Ellison
D1T3rep	0.047521	0.864583	0.798876	0.272727	0.272727	cell	0	1	0	D1	Ellison
D1T3rep	0.301653	3.91973	0.246721	1.59091	0.590909	cell	0	0	1	D1	Ellison
D1T3rep	0.047521	0.891209	0.751853	0.318182	0.227273	cell	0	1	0	D1	Ellison
D1T3rep	0.204545	1.93761	0.684647	0.590909	0.590909	cell	0	0	1	D1	Ellison
D1T3rep	0.132231	1.84213	0.489669	0.681818	0.545455	cell	0	0	1	D1	Ellison
D1T3rep	0.334711	4.20577	0.237787	1.63636	0.772727	cell	0	0	1	D1	Ellison
D1T3rep	0.243802	3.26548	0.287311	0.818182	1.22727	cell	0	0	1	D1	Ellison
D1T3rep	0.132231	1.81779	0.502872	0.636364	0.545455	cell	0	0	1	D1	Ellison
D1T3rep	0.123967	1.79573	0.483095	0.727273	0.363636	cell	0	0	1	D1	Ellison
D1T3rep	0.072314	1.17953	0.653148	0.454545	0.181818	cell	0	0	1	D1	Ellison
D1T3rep	0.109504	1.62951	0.518234	0.636364	0.318182	cell	0	0	1	D1	Ellison
D1T3rep	0.055785	0.955492	0.767847	0.318182	0.272727	cell	0	1	0	D1	Ellison
D1T3rep	0.142562	2.06161	0.421504	0.590909	0.772727	cell	0	0	1	D1	Ellison
D1T3rep	0.252066	3.48535	0.260755	0.227273	1.59091	cell	0	0	1	D1	Ellison
D1T3rep	0.268595	3.56255	0.265941	1.40909	0.818182	cell	0	0	1	D1	Ellison
D1T3rep	0.192149	3.42296	0.206084	0.772727	1.31818	cell	0	0	1	D1	Ellison
D1T3rep	0.165289	2.24382	0.412553	0.954545	0.227273	cell	0	0	1	D1	Ellison
D1T3rep	0.099174	1.61391	0.47846	0.590909	0.409091	cell	0	0	1	D1	Ellison
D1T3rep	0.31405	4.16544	0.227451	1.31818	1.36364	cell	0	0	1	D1	Ellison
D1T3rep	0.336777	4.18143	0.242049	1.81818	0.363636	cell	0	0	1	D1	Ellison
D1T3rep	0.169421	2.27462	0.411491	0.863636	0.5	cell	0	0	1	D1	Ellison
D1T3rep	0.264463	3.5093	0.269857	1	1.22727	cell	0	0	1	D1	Ellison
D1T3rep	0.239669	3.04829	0.324122	0.681818	1.18182	cell	0	0	1	D1	Ellison
D1T3rep	0.03719	0.791555	0.74589	0.227273	0.181818	cell	0	1	0	D1	Ellison
D1T3rep	0.190083	2.70025	0.327599	1.09091	0.454545	cell	0	0	1	D1	Ellison
D1T3rep	0.190083	2.57815	0.359365	0.954545	0.727273	cell	0	0	1	D1	Ellison
D1T3rep	0.092975	1.16394	0.862419	0.363636	0.318182	cell	0	1	0	D1	Ellison
D1T3rep	0.152893	2.11714	0.428643	0.5	0.818182	cell	0	0	1	D1	Ellison
D1T3rep	0.099174	1.47432	0.573354	0.272727	0.590909	cell	0	0	1	D1	Ellison
D1T3rep	0.305785	3.76454	0.271146	0.636364	1.54546	cell	0	0	1	D1	Ellison
D1T3rep	0.082645	1.3545	0.566066	0.318182	0.545455	cell	0	0	1	D1	Ellison
D1T3rep	0.068182	1.07074	0.747322	0.318182	0.363636	cell	0	1	0	D1	Ellison
D1T3rep	0.072314	1.13731	0.702546	0.409091	0.272727	cell	0	1	0	D1	Ellison
D1T3rep	0.142562	2.15062	0.387333	0.272727	0.909091	cell	0	0	1	D1	Ellison
D1T3rep	0.46281	5.61313	0.184588	2.13636	0.954545	cell	0	0	1	D1	Ellison
D1T3rep	0.123967	1.71814	0.527717	0.636364	0.409091	cell	0	0	1	D1	Ellison
D1T3rep	0.146694	1.72042	0.622807	0.363636	0.636364	cell	0	0	1	D1	Ellison
D1T3rep	0.167355	2.25028	0.415315	0.409091	0.909091	cell	0	0	1	D1	Ellison
D1T3rep	0.113636	1.6782	0.50704	0.545455	0.5	cell	0	0	1	D1	Ellison
D1T3rep	0.128099	1.86001	0.46529	0.409091	0.727273	cell	0	0	1	D1	Ellison
D1T3rep	0.307851	4.0479	0.236097	1.09091	1.54546	cell	0	0	1	D1	Ellison
D1T3rep	0.884298	10.4883	0.101017	2.54546	3.77273	cell	0	0	1	D1	Ellison
D1T3rep	0.22314	3.00835	0.309835	0.727273	1.13636	cell	0	0	1	D1	Ellison
D1T3rep	0.245868	3.2305	0.296054	0.181818	1.45454	cell	0	0	1	D1	Ellison
D1T3rep	0.13843	2.1548	0.37465	0.590909	0.772727	cell	0	0	1	D1	Ellison
D1T3rep	0.320248	3.52529	0.323822	1.63636	0.272727	cell	0	0	1	D1	Ellison
D1T3rep	0.097107	1.75122	0.397905	0.636364	0.545455	cell	0	0	1	D1	Ellison
D1T3rep	0.27686	3.47164	0.288668	1.09091	1.09091	cell	0	0	1	D1	Ellison
D1T3rep	0.159091	2.36096	0.358656	0.636364	0.863636	cell	0	0	1	D1	Ellison
D1T3rep	0.039256	0.76036	0.853256	0.272727	0.227273	cell	0	1	0	D1	Ellison
D1T3rep	0.045455	0.826927	0.83532	0.227273	0.272727	cell	0	1	0	D1	Ellison
D1T3rep	0.053719	0.877896	0.875895	0.227273	0.318182	cell	0	1	0	D1	Ellison
D1T3rep	0.202479	2.54963	0.391414	0.363636	1.09091	cell	0	0	1	D1	Ellison
D1T3rep	0.202479	2.53403	0.396247	0.454545	1.04546	cell	0	0	1	D1	Ellison
D1T3rep	0.115702	1.47203	0.67099	0.545455	0.272727	cell	0	0	1	D1	Ellison
D1T3rep	0.084711	1.124	0.842594	0.318182	0.363636	cell	0	1	0	D1	Ellison
D1T3rep	0.126033	1.77785	0.501077	0.590909	0.590909	cell	0	0	1	D1	Ellison
D1T3rep	0.260331	3.09698	0.341082	0.863636	1.09091	cell	0	0	1	D1	Ellison
D1T3rep	0.099174	1.52757	0.534075	0.227273	0.636364	cell	0	0	1	D1	Ellison
D1T3rep	0.126033	1.90224	0.437688	0.545455	0.545455	cell	0	0	1	D1	Ellison
D1T3rep	0.10124	1.43209	0.620321	0.5	0.409091	cell	0	0	1	D1	Ellison
D1T3rep	0.103306	1.92658	0.349752	0.772727	0.363636	cell	0	0	1	D1	Ellison
D1T3rep	0.150826	2.54089	0.293574	0.227273	1.13636	cell	0	0	1	D1	Ellison
D1T3rep	0.11157	1.68048	0.496468	0.318182	0.590909	cell	0	0	1	D1	Ellison
D1T3rep	0.103306	1.83339	0.386212	0.727273	0.409091	cell	0	0	1	D1	Ellison
D1T3rep	0.177686	3.16126	0.22343	0.954545	1.04546	cell	0	0	1	D1	Ellison
D1T3rep	0.194215	2.57854	0.367066	0.318182	1.09091	cell	0	0	1	D1	Ellison
D1T3rep	0.231405	3.30125	0.266825	0.454545	1.40909	cell	0	0	1	D1	Ellison
D1T3rep	0.068182	1.18828	0.606795	0.318182	0.409091	cell	0	0	1	D1	Ellison
D1T3rep	0.109504	2.07492	0.319623	0.681818	0.681818	cell	0	0	1	D1	Ellison
D1T3rep	0.097107	1.75808	0.394809	0.318182	0.727273	cell	0	0	1	D1	Ellison
D1T3rep	0.237603	3.52529	0.240255	0.272727	1.59091	cell	0	0	1	D1	Ellison
D1T3rep	0.140496	2.06617	0.413561	0.318182	0.818182	cell	0	0	1	D1	Ellison
D1T3rep	0.055785	0.953207	0.771531	0.318182	0.318182	cell	0	1	0	D1	Ellison
D1T3rep	0.210744	2.709	0.360867	1.04546	0.681818	cell	0	0	1	D1	Ellison
D1T3rep	0.134298	1.97755	0.431542	0.454545	0.727273	cell	0	0	1	D1	Ellison
D1T3rep	0.245868	3.28793	0.285802	1.36364	0.5	cell	0	0	1	D1	Ellison
D1T3rep	0.117769	1.78699	0.463443	0.636364	0.363636	cell	0	0	1	D1	Ellison
D1T3rep	0.256198	3.35639	0.285786	0.863636	1.22727	cell	0	0	1	D1	Ellison
D1T3rep	0.057851	0.971089	0.770911	0.272727	0.272727	cell	0	1	0	D1	Ellison
D1T3rep	0.444215	5.523	0.183	2.5	0.363636	cell	0	0	1	D1	Ellison
D1T3rep	0.095041	1.27919	0.729884	0.363636	0.409091	cell	0	1	0	D1	Ellison
D1T3rep	0.167355	2.36324	0.376558	0.545455	0.909091	cell	0	0	1	D1	Ellison
D1T3rep	0.396694	4.91744	0.206152	2.18182	0.636364	cell	0	0	1	D1	Ellison
D1T3rep	0.142562	2.0772	0.415198	0.727273	0.590909	cell	0	0	1	D1	Ellison
D1T3rep	0.402893	5.06807	0.197113	2.18182	0.681818	cell	0	0	1	D1	Ellison
D1T3rep	0.057851	0.92012	0.858684	0.227273	0.272727	cell	0	1	0	D1	Ellison
D1T3rep	0.353306	4.60895	0.209005	1.04546	1.81818	cell	0	0	1	D1	Ellison
D1T3rep	0.061983	1.0464	0.71136	0.363636	0.272727	cell	0	1	0	D1	Ellison
D1T3rep	0.456612	5.97944	0.160485	0.5	2.63636	cell	0	0	1	D1	Ellison
D1T3rep	0.142562	2.02206	0.438153	0.227273	0.863636	cell	0	0	1	D1	Ellison
D1T3rep	0.338843	4.10383	0.252831	0.545455	1.77273	cell	0	0	1	D1	Ellison
D1T3rep	0.092975	1.40547	0.591473	0.454545	0.454545	cell	0	0	1	D1	Ellison
D1T3rep	0.047521	0.866867	0.794672	0.272727	0.227273	cell	0	1	0	D1	Ellison
D1T3rep	0.119835	1.63826	0.561085	0.636364	0.409091	cell	0	0	1	D1	Ellison
D1T3rep	0.072314	1.09737	0.754617	0.409091	0.272727	cell	0	1	0	D1	Ellison
D1T3rep	0.245868	3.05743	0.330521	1.31818	0.318182	cell	0	0	1	D1	Ellison
D1T3rep	0.072314	1.17497	0.658237	0.318182	0.409091	cell	0	0	1	D1	Ellison
D1T3rep	0.097107	1.51198	0.533793	0.272727	0.590909	cell	0	0	1	D1	Ellison
D1T3rep	0.171488	2.20159	0.444599	0.954545	0.272727	cell	0	0	1	D1	Ellison
D1T3rep	0.268595	3.65118	0.253187	1.31818	1	cell	0	0	1	D1	Ellison
D1T3rep	0.140496	2.04412	0.422534	0.363636	0.818182	cell	0	0	1	D1	Ellison
D1T3rep	0.051653	1.05743	0.580499	0.363636	0.318182	cell	0	0	1	D1	Ellison
D1T3rep	0.105372	1.49866	0.589559	0.272727	0.545455	cell	0	0	1	D1	Ellison
D1T3rep	0.11157	1.76036	0.452434	0.636364	0.363636	cell	0	0	1	D1	Ellison
D1T3rep	0.117769	1.68048	0.52405	0.636364	0.363636	cell	0	0	1	D1	Ellison
D1T3rep	0.008264	0.363636	0.785398	0.090909	0.090909	cell	0	1	0	D1	Ellison
D1T3rep	0.090909	1.34576	0.630791	0.545455	0.227273	cell	0	0	1	D1	Ellison
D1T3rep	0.090909	1.38113	0.598895	0.409091	0.454545	cell	0	0	1	D1	Ellison
D1T3rep	0.090909	1.77367	0.363136	0.272727	0.727273	cell	0	0	1	D1	Ellison
D1T3rep	0.105372	1.60288	0.515383	0.5	0.454545	cell	0	0	1	D1	Ellison
D1T3rep	0.303719	3.95053	0.244552	0.909091	1.54546	cell	0	0	1	D1	Ellison
D1T3rep	0.196281	2.67363	0.345053	1	0.454545	cell	0	0	1	D1	Ellison
D1T3rep	0.415289	5.28069	0.187146	2.04546	1.22727	cell	0	0	1	D1	Ellison
D1T3rep	0.041322	0.815898	0.780051	0.227273	0.227273	cell	0	1	0	D1	Ellison
D1T3rep	0.066116	1.07303	0.721594	0.227273	0.409091	cell	0	1	0	D1	Ellison
D1T3rep	0.214876	2.82882	0.337433	0.772727	0.863636	cell	0	0	1	D1	Ellison
D1T3rep	0.084711	1.30581	0.624288	0.272727	0.5	cell	0	0	1	D1	Ellison
D1T3rep	0.144628	1.96195	0.472156	0.363636	0.727273	cell	0	0	1	D1	Ellison
D1T3rep	0.072314	1.20159	0.629388	0.318182	0.409091	cell	0	0	1	D1	Ellison
D1T3rep	0.002066	0.181818	0.785398	0.045455	0.045455	cell	0	1	0	D1	Ellison
D1T3rep	0.06405	0.944462	0.902312	0.272727	0.272727	cell	0	1	0	D1	Ellison
D1T3rep	0.301653	3.74437	0.270371	1	1.31818	cell	0	0	1	D1	Ellison
D1T3rep	0.568182	6.6329	0.162289	2.68182	1.04546	cell	0	0	1	D1	Ellison
D1T3rep	0.076446	1.28147	0.584989	0.454545	0.272727	cell	0	0	1	D1	Ellison
D1T3rep	0.146694	1.84899	0.539208	0.363636	0.727273	cell	0	0	1	D1	Ellison
D1T3rep	0.061983	0.982118	0.807529	0.272727	0.318182	cell	0	1	0	D1	Ellison
D1T3rep	0.177686	2.10611	0.503383	0.5	0.772727	cell	0	0	1	D1	Ellison
D1T3rep	0.188017	2.36781	0.421416	0.363636	1	cell	0	0	1	D1	Ellison
D1T3rep	0.103306	1.34347	0.719247	0.5	0.318182	cell	0	1	0	D1	Ellison
D1T3rep	0.121901	1.56294	0.627089	0.545455	0.409091	cell	0	0	1	D1	Ellison
D1T3rep	0.121901	1.56294	0.627089	0.636364	0.318182	cell	0	0	1	D1	Ellison
D1T3rep	0.059917	1.0464	0.687648	0.363636	0.227273	cell	0	0	1	D1	Ellison
D1T3rep	0.322314	3.54924	0.321528	1.18182	1.04546	cell	0	0	1	D1	Ellison
D1T3rep	0.140496	1.95549	0.461702	0.227273	0.818182	cell	0	0	1	D1	Ellison
D1T3rep	0.11157	1.6782	0.497821	0.5	0.545455	cell	0	0	1	D1	Ellison
D1T3rep	0.192149	2.58272	0.361987	0.954545	0.454545	cell	0	0	1	D1	Ellison
D1T3rep	0.150826	2.65385	0.269112	0.272727	1.13636	cell	0	0	1	D1	Ellison
D1T3rep	0.086777	1.48306	0.495785	0.5	0.454545	cell	0	0	1	D1	Ellison
D1T3rep	0.047521	0.891209	0.751853	0.227273	0.318182	cell	0	1	0	D1	Ellison
D1T3rep	0.126033	2.12817	0.349688	0.590909	0.772727	cell	0	0	1	D1	Ellison
D1T3rep	0.219008	2.39862	0.478353	0.772727	0.772727	cell	0	0	1	D1	Ellison
D1T3rep	0.076446	1.13731	0.742692	0.272727	0.409091	cell	0	1	0	D1	Ellison
D1T3rep	0.076446	1.40775	0.484745	0.5	0.363636	cell	0	0	1	D1	Ellison
D1T3rep	0.078512	1.41878	0.490136	0.454545	0.454545	cell	0	0	1	D1	Ellison
D1T3rep	0.078512	1.28147	0.6008	0.272727	0.454545	cell	0	0	1	D1	Ellison
D1T3rep	0.190083	2.37427	0.423732	0.772727	0.727273	cell	0	0	1	D1	Ellison
D1T3rep	0.117769	1.50323	0.65492	0.590909	0.227273	cell	0	0	1	D1	Ellison
D1T3rep	0.080579	1.65157	0.371224	0.454545	0.590909	cell	0	0	1	D1	Ellison
D1T3rep	0.078512	1.48535	0.447189	0.590909	0.318182	cell	0	0	1	D1	Ellison
D1T3rep	0.241736	3.22554	0.291974	0.818182	1.22727	cell	0	0	1	D1	Ellison
D1T3rep	0.078512	1.03309	0.92443	0.272727	0.363636	cell	0	1	0	D1	Ellison
D1T3rep	0.105372	1.57397	0.53449	0.5	0.5	cell	0	0	1	D1	Ellison
D1T3rep	0.103306	1.52986	0.554668	0.636364	0.181818	cell	0	0	1	D1	Ellison
D1T3rep	0.167355	2.27462	0.406473	0.863636	0.5	cell	0	0	1	D1	Ellison
D1T3rep	0.206612	2.57815	0.390614	0.772727	0.909091	cell	0	0	1	D1	Ellison
D1T3rep	0.237603	3.21034	0.289708	0.5	1.31818	cell	0	0	1	D1	Ellison
D1T3rep	0.206612	2.73334	0.347518	0.954545	0.818182	cell	0	0	1	D1	Ellison
D1T3rep	0.099174	1.51654	0.541871	0.227273	0.590909	cell	0	0	1	D1	Ellison
D1T3rep	0.237603	3.1548	0.299998	0.727273	1.09091	cell	0	0	1	D1	Ellison
D1T3rep	0.088843	1.54317	0.468819	0.181818	0.636364	cell	0	0	1	D1	Ellison
D1T3rep	0.10124	1.6318	0.477781	0.318182	0.590909	cell	0	0	1	D1	Ellison
D1T3rep	0.134298	1.81133	0.514379	0.318182	0.727273	cell	0	0	1	D1	Ellison
D1T3rep	0.161157	2.25902	0.396842	0.909091	0.5	cell	0	0	1	D1	Ellison
D1T3rep	0.055785	0.955492	0.767847	0.318182	0.272727	cell	0	1	0	D1	Ellison
D1T3rep	0.070248	1.08406	0.751172	0.318182	0.363636	cell	0	1	0	D1	Ellison
D1T3rep	0.134298	1.80448	0.518293	0.681818	0.5	cell	0	0	1	D1	Ellison
D1T3rep	0.229339	3.09469	0.300921	0.954545	1.04546	cell	0	0	1	D1	Ellison
D1T3rep	0.272727	3.3252	0.309959	1.18182	1	cell	0	0	1	D1	Ellison
D1T3rep	0.179752	2.55609	0.345725	0.954545	0.5	cell	0	0	1	D1	Ellison
D1T3rep	0.121901	1.80258	0.471439	0.772727	0.181818	cell	0	0	1	D1	Ellison
D1T3rep	0.092975	1.23925	0.760783	0.363636	0.409091	cell	0	1	0	D1	Ellison
D1T3rep	0.365702	3.76225	0.32467	0.863636	1.36364	cell	0	0	1	D1	Ellison
D1T3rep	0.233471	3.19663	0.287116	0.909091	1.18182	cell	0	0	1	D1	Ellison
D1T3rep	0.066116	1.02206	0.795359	0.227273	0.363636	cell	0	1	0	D1	Ellison
D1T3rep	0.047521	0.866867	0.794672	0.272727	0.227273	cell	0	1	0	D1	Ellison
D1T3rep	0.039256	0.775958	0.819298	0.227273	0.227273	cell	0	1	0	D1	Ellison
D1T3rep	0.099174	1.43895	0.601888	0.181818	0.590909	cell	0	0	1	D1	Ellison
D1T3rep	0.268595	3.12817	0.344926	0.590909	1.27273	cell	0	0	1	D1	Ellison
D1T3rep	0.043388	0.837956	0.7765	0.272727	0.272727	cell	0	1	0	D1	Ellison
D1T3rep	0.371901	4.08784	0.279672	1.40909	1.22727	cell	0	0	1	D1	Ellison
D1T3rep	0.078512	1.13731	0.762765	0.272727	0.409091	cell	0	1	0	D1	Ellison
D1T3rep	0.086777	1.25256	0.69505	0.363636	0.409091	cell	0	0	1	D1	Ellison
D1T3rep	0.078512	1.25256	0.628854	0.363636	0.409091	cell	0	0	1	D1	Ellison
D1T3rep	0.233471	2.72688	0.394558	1.04546	0.590909	cell	0	0	1	D1	Ellison
D1T3rep	0.198347	2.35678	0.448742	1.04546	0.227273	cell	0	0	1	D1	Ellison
D1T3rep	0.142562	1.69608	0.622762	0.318182	0.636364	cell	0	0	1	D1	Ellison
D1T3rep	0.051653	0.906807	0.78936	0.227273	0.272727	cell	0	1	0	D1	Ellison
D1T3rep	0.17562	2.41878	0.377216	0.954545	0.318182	cell	0	0	1	D1	Ellison
D1T3rep	0.03719	0.818182	0.698132	0.136364	0.272727	cell	0	0	1	D1	Ellison
D1T3rep	0.10124	1.523	0.548477	0.545455	0.409091	cell	0	0	1	D1	Ellison
D1T3rep	0.033058	0.727273	0.785398	0.181818	0.181818	cell	0	1	0	D1	Ellison
D1T3rep	0.177686	2.35678	0.401998	0.318182	1	cell	0	0	1	D1	Ellison
D1T3rep	0.068182	1.00646	0.845833	0.318182	0.318182	cell	0	1	0	D1	Ellison
D1T3rep	0.086777	1.34576	0.602119	0.227273	0.545455	cell	0	0	1	D1	Ellison
D1T3rep	0.216942	2.80219	0.347183	1.09091	0.636364	cell	0	0	1	D1	Ellison
D1T3rep	0.152893	2.06617	0.450051	0.772727	0.5	cell	0	0	1	D1	Ellison
D1T3rep	0.053719	0.84024	0.956161	0.227273	0.272727	cell	0	1	0	D1	Ellison
D1T3rep	0.280992	3.63597	0.267093	0.545455	1.5	cell	0	0	1	D1	Ellison
D1T3rep	0.196281	2.46518	0.405873	0.909091	0.590909	cell	0	0	1	D1	Ellison
D1T3rep	0.088843	1.38569	0.581431	0.545455	0.227273	cell	0	0	1	D1	Ellison
D1T3rep	0.126033	1.77367	0.503439	0.272727	0.727273	cell	0	0	1	D1	Ellison
D1T3rep	0.154959	2.13731	0.426276	0.227273	0.909091	cell	0	0	1	D1	Ellison
D1T3rep	0.086777	1.34119	0.606227	0.409091	0.454545	cell	0	0	1	D1	Ellison
D1T3rep	0.055785	0.917836	0.832144	0.227273	0.318182	cell	0	1	0	D1	Ellison
D1T3rep	0.179752	2.3853	0.397006	0.727273	0.818182	cell	0	0	1	D1	Ellison
D1T3rep	0.322314	4.25028	0.22421	0.227273	1.95454	cell	0	0	1	D1	Ellison
D1T3rep	0.113636	1.6782	0.50704	0.409091	0.636364	cell	0	0	1	D1	Ellison
D1T3rep	0.051653	0.917836	0.770503	0.227273	0.318182	cell	0	1	0	D1	Ellison
D1T3rep	0.169421	2.26587	0.414674	0.363636	0.909091	cell	0	0	1	D1	Ellison
D1T3rep	0.132231	1.88892	0.465709	0.363636	0.727273	cell	0	0	1	D1	Ellison
D1T3rep	0.272727	3.53175	0.274763	0.409091	1.54546	cell	0	0	1	D1	Ellison
D1T3rep	0.159091	2.13274	0.43952	0.863636	0.409091	cell	0	0	1	D1	Ellison
D1T3rep	0.109504	1.65385	0.503091	0.363636	0.636364	cell	0	0	1	D1	Ellison
D1T3rep	0.136364	1.83567	0.508532	0.409091	0.681818	cell	0	0	1	D1	Ellison
D1T3rep	0.039256	0.829211	0.717444	0.136364	0.318182	cell	0	1	0	D1	Ellison
D1T3rep	0.053719	1.05097	0.611164	0.136364	0.409091	cell	0	0	1	D1	Ellison
D1T3rep	0.072314	1.21719	0.613361	0.181818	0.5	cell	0	0	1	D1	Ellison
D1T3rep	0.179752	2.3545	0.407461	0.363636	1	cell	0	0	1	D1	Ellison
D1T3rep	0.764463	9.22554	0.112871	0.863636	4.18182	fungal	0	0	1	D1	Ellison
D1T3rep	0.533058	6.48496	0.159283	2.81818	0.590909	fungal	0	0	1	D1	Ellison
D1T3rep	2	26.4997	0.03579	3.86364	6.13636	fungal	1	0	0	D1	Ellison
D1T3rep	0.559917	7.48	0.125757	1.68182	2.54546	fungal	0	0	1	D1	Ellison
D1T3rep	1.43182	16.0977	0.069434	3.63636	2.40909	fungal	1	0	0	D1	Ellison
D1T3rep	0.456612	5.82197	0.169285	2.45454	0.909091	fungal	0	0	1	D1	Ellison
D1T3rep	7.81818	86.6338	0.01309	9.59091	21.6364	fungal	1	0	0	D1	Ellison
D1T3rep	0.229339	2.95549	0.329935	0.318182	1.27273	fungal	0	0	1	D1	Ellison
D1T3rep	1.3595	17.5169	0.055677	2.81818	5.40909	fungal	1	0	0	D1	Ellison
D1T3rep	0.380165	4.65764	0.220217	1.18182	1.77273	fungal	0	0	1	D1	Ellison
D1T3rep	0.704545	8.9102	0.111518	1.36364	3	fungal	0	0	1	D1	Ellison
D1T3rep	0.008264	0.454545	0.502655	0.045455	0.181818	fungal	0	0	1	D1	Ellison
D1T3rep	0.006198	0.363636	0.589049	0.045455	0.136364	fungal	0	0	1	D1	Ellison
D1T3rep	0.181818	2.69569	0.314419	0.681818	1.04546	fungal	0	0	1	D1	Ellison
D1T3rep	0.477273	7.12054	0.118291	1.68182	2.86364	fungal	0	0	1	D1	Ellison
D1T3rep	0.409091	5.82803	0.151351	1.68182	2.09091	fungal	0	0	1	D1	Ellison
D1T3rep	0.454545	6.54467	0.133356	2.36364	0.818182	fungal	0	0	1	D1	Ellison
D1T3rep	0.270661	3.97298	0.215478	1.72727	0.409091	fungal	0	0	1	D1	Ellison
D1T3rep	0.373967	5.65803	0.146795	2.45454	0.636364	fungal	0	0	1	D1	Ellison
D1T3rep	0.495868	7.22097	0.119504	3.18182	0.909091	fungal	0	0	1	D1	Ellison
D1T3rep	0.489669	7.20081	0.118673	3.09091	1.18182	fungal	0	0	1	D1	Ellison
D1T3rep	0.493802	6.00339	0.172175	2.40909	0.909091	fungal	0	0	1	D1	Ellison
D1T3rep	1.09504	11.4667	0.104656	2.18182	2.72727	fungal	0	0	1	D1	Ellison
D1T3rep	0.256198	3.17497	0.31938	1.40909	0.318182	fungal	0	0	1	D1	Ellison
D1T3rep	3.57645	47.1265	0.020236	8.18182	9.95454	fungal	1	0	0	D1	Ellison
D1T3rep	0.493802	7.11218	0.122675	3.04546	1.13636	fungal	0	0	1	D1	Ellison
D1T3rep	0.163223	2.39633	0.357189	0.818182	0.772727	fungal	0	0	1	D1	Ellison
D1T3rep	0.239669	3.32063	0.273138	1.04546	1.22727	fungal	0	0	1	D1	Ellison
D1T3rep	0.907025	11.9277	0.080115	1.45454	4.68182	fungal	1	0	0	D1	Ellison
D1T3rep	0.181818	2.68237	0.317548	0.681818	1.04546	fungal	0	0	1	D1	Ellison
D1T3rep	0.169421	2.2769	0.410666	0.954545	0.363636	fungal	0	0	1	D1	Ellison
D1T3rep	0.582645	8.02734	0.113624	3.18182	1.86364	fungal	0	0	1	D1	Ellison
D1T3rep	1.61983	21.3559	0.044632	3.27273	6.09091	fungal	1	0	0	D1	Ellison
D1T3rep	0.42562	5.71128	0.16397	1.72727	1.36364	fungal	0	0	1	D1	Ellison
D1T3rep	0.328512	4.44084	0.20933	1.90909	0.5	fungal	0	0	1	D1	Ellison
D1T3rep	0.997934	13.1966	0.07201	4.22727	4.45455	fungal	1	0	0	D1	Ellison
D1T3rep	2.87397	36.9139	0.026504	10.0455	5	fungal	1	0	0	D1	Ellison
D1T3rep	0.669421	9.15441	0.10038	4.09091	0.954545	fungal	0	0	1	D1	Ellison
D1T3rep	0.274793	4.15898	0.199638	1.72727	0.636364	fungal	0	0	1	D1	Ellison
D1T3rep	1.28306	17.5404	0.052405	5.27273	3.95454	fungal	1	0	0	D1	Ellison
D1T3rep	0.71281	9.91627	0.091093	3.63636	2.09091	fungal	1	0	0	D1	Ellison
D1T3rep	8.1157	89.8813	0.012624	22.9091	16.5909	fungal	1	0	0	D1	Ellison
D1T3rep	3.7562	47.8343	0.020629	15	12.1818	fungal	1	0	0	D1	Ellison
D1T3rep	0.752066	9.35411	0.108009	4.22727	0.590909	fungal	0	0	1	D1	Ellison
D1T3rep	0.514463	7.46251	0.11609	1.27273	2.68182	fungal	0	0	1	D1	Ellison
D1T3rep	0.210744	2.80219	0.337263	0.636364	1.09091	fungal	0	0	1	D1	Ellison
D1T3rep	0.956612	6.99465	0.245705	2.86364	1.27273	fungal	0	0	1	D1	Ellison
D1T3rep	0.785124	11.4374	0.075421	2.13636	3.27273	fungal	1	0	0	D1	Ellison
D1T3rep	0.301653	4.43666	0.192577	0.272727	2.04546	fungal	0	0	1	D1	Ellison
D1T3rep	0.225207	3.6006	0.218294	0.409091	1.59091	fungal	0	0	1	D1	Ellison
D1T3rep	0.597107	8.82803	0.09628	1.90909	2.95454	fungal	1	0	0	D1	Ellison
D1T3rep	1.45661	20.7207	0.042633	4.77273	4.18182	fungal	1	0	0	D1	Ellison
D1T3rep	0.371901	5.51576	0.153612	0.590909	2.22727	fungal	0	0	1	D1	Ellison
D1T3rep	0.320248	4.76604	0.177166	1.54546	1.63636	fungal	0	0	1	D1	Ellison
D1T3rep	0.295455	5.0791	0.143922	2.04546	0.636364	fungal	0	0	1	D1	Ellison
D1T3rep	0.309917	4.39594	0.201536	1.22727	1.63636	fungal	0	0	1	D1	Ellison
D1T3rep	0.942149	12.5941	0.074644	3	3.63636	fungal	1	0	0	D1	Ellison
D1T3rep	0.363636	5.3233	0.161256	2.45454	0.363636	fungal	0	0	1	D1	Ellison
D1T3rep	0.38843	5.7691	0.146658	0.318182	2.63636	fungal	0	0	1	D1	Ellison
D1T3rep	0.256198	3.22326	0.309882	1.18182	0.909091	fungal	0	0	1	D1	Ellison
D1T3rep	1.98141	26.2376	0.036169	3.68182	7.40909	fungal	1	0	0	D1	Ellison
D1T3rep	0.423554	5.05208	0.208535	1.59091	1.68182	fungal	0	0	1	D1	Ellison
D1T3rep	0.450413	6.42713	0.137021	2.68182	1.04546	fungal	0	0	1	D1	Ellison
D1T3rep	0.289256	4.18332	0.207707	1.5	1.09091	fungal	0	0	1	D1	Ellison
D1T3rep	0.485537	6.85009	0.130029	1.72727	2.63636	fungal	0	0	1	D1	Ellison
D1T3rep	1.35744	18.2	0.051497	5.59091	3.81818	fungal	1	0	0	D1	Ellison
D1T3rep	1.86777	25.594	0.035831	4.18182	3.90909	fungal	1	0	0	D1	Ellison
D1T3rep	0.590909	8.43131	0.104458	3.59091	1.27273	fungal	0	0	1	D1	Ellison
D1T3rep	0.543388	7.7105	0.114856	3.09091	1.63636	fungal	0	0	1	D1	Ellison
D1T3rep	0.502066	6.80637	0.136188	0.772727	2.59091	fungal	0	0	1	D1	Ellison
D1T3rep	0.979339	12.2731	0.081703	3.95454	1.90909	fungal	1	0	0	D1	Ellison
D1T3rep	0.452479	6.60021	0.130525	0.545455	2.90909	fungal	0	0	1	D1	Ellison
D1T3rep	1.07231	15.0307	0.059645	1.81818	3.40909	fungal	1	0	0	D1	Ellison
D1T3rep	0.384298	4.72877	0.215964	0.954545	1.90909	fungal	0	0	1	D1	Ellison
D1T3rep	0.283058	4.51576	0.174431	1.27273	1.59091	fungal	0	0	1	D1	Ellison
D1T3rep	0.613636	8.45487	0.107872	2.45454	3.09091	fungal	0	0	1	D1	Ellison
D1T3rep	0.793388	11.6371	0.073622	1.54546	4.68182	fungal	1	0	0	D1	Ellison
D1T3rep	0.446281	5.31188	0.198756	1.40909	1.13636	fungal	0	0	1	D1	Ellison
D1T3rep	0.896694	12.1996	0.075711	2.86364	3.27273	fungal	1	0	0	D1	Ellison
D1T3rep	1.12603	14.9878	0.062992	3.09091	3.95454	fungal	1	0	0	D1	Ellison
D1T3rep	0.338843	4.76832	0.187274	1.36364	1.77273	fungal	0	0	1	D1	Ellison
D1T3rep	0.737603	10.3157	0.087104	1.68182	4.36364	fungal	1	0	0	D1	Ellison
D1T3rep	2.3905	30.1665	0.03301	5.36364	3.5	fungal	1	0	0	D1	Ellison
D1T3rep	0.741736	9.95621	0.094031	3	2.63636	fungal	1	0	0	D1	Ellison
D1T3rep	0.673554	9.27573	0.098375	2.04546	2.09091	fungal	1	0	0	D1	Ellison
D1T3rep	1.12397	15.3042	0.060303	6.36364	1.95454	fungal	1	0	0	D1	Ellison
D1T3rep	0.47314	7.0806	0.118593	1.90909	2.63636	fungal	0	0	1	D1	Ellison
D1T3rep	0.721074	9.73484	0.095616	1.68182	3.09091	fungal	1	0	0	D1	Ellison
D1T3rep	0.77686	11.0334	0.080192	3.68182	3.27273	fungal	1	0	0	D1	Ellison
D1T3rep	0.237603	3.12589	0.305573	1.18182	0.727273	fungal	0	0	1	D1	Ellison
D1T3rep	6.31198	73.1132	0.014838	28.3182	4.81818	fungal	1	0	0	D1	Ellison
D1T3rep	0.551653	6.85048	0.147718	2.86364	0.727273	fungal	0	0	1	D1	Ellison
D1T3rep	3.26859	41.6499	0.023678	8.18182	7.04545	fungal	1	0	0	D1	Ellison
D1T3rep	0.63843	9.03459	0.098289	0.681818	3.95454	fungal	1	0	0	D1	Ellison
D1T3rep	1.44835	19.6728	0.047027	5.22727	3.63636	fungal	1	0	0	D1	Ellison
D1T3rep	0.216942	2.85088	0.335426	0.954545	0.590909	fungal	0	0	1	D1	Ellison
D1T3rep	0.778926	10.8318	0.083426	2.54546	2.31818	fungal	1	0	0	D1	Ellison
D1T3rep	0.634298	7.55302	0.139721	1.86364	2.81818	fungal	0	0	1	D1	Ellison
D1T3rep	0.595041	8.1251	0.113266	2.36364	2.40909	fungal	0	0	1	D1	Ellison
D1T3rep	0.497934	6.90185	0.131356	0.772727	3.09091	fungal	0	0	1	D1	Ellison
D1T3rep	0.595041	7.61391	0.128986	0.363636	3.59091	fungal	0	0	1	D1	Ellison
D1T3rep	6.13843	74.142	0.014033	7.95455	26.1364	fungal	1	0	0	D1	Ellison
D1T3rep	0.272727	3.97487	0.216916	0.954545	1.54546	fungal	0	0	1	D1	Ellison
D1T3rep	1.45454	19.246	0.049346	5.36364	4.18182	fungal	1	0	0	D1	Ellison
D1T3rep	0.39876	5.69262	0.154631	2.09091	1.72727	fungal	0	0	1	D1	Ellison
D1T3rep	0.481405	5.68844	0.186954	1.90909	1.72727	fungal	0	0	1	D1	Ellison
D1T3rep	0.204545	2.99732	0.28611	0.636364	1.18182	fungal	0	0	1	D1	Ellison
D1T3rep	1.26446	16.8485	0.055975	5	3.04546	fungal	1	0	0	D1	Ellison
D1T3rep	0.559917	7.80826	0.115405	3.09091	1.54546	fungal	0	0	1	D1	Ellison
D1T3rep	0.363636	5.05208	0.179035	1.5	1.81818	fungal	0	0	1	D1	Ellison
D1T3rep	0.479339	5.2784	0.216196	0.909091	1.5	fungal	0	0	1	D1	Ellison
D1T3rep	0.22314	3.19474	0.274737	0.409091	1.27273	fungal	0	0	1	D1	Ellison
D1T3rep	1.04959	14.7546	0.060586	1.86364	6.54545	fungal	1	0	0	D1	Ellison
D1T3rep	1.23347	14.7158	0.071577	1.95454	4.95455	fungal	1	0	0	D1	Ellison
D1T3rep	0.667355	8.23925	0.123536	3.86364	0.318182	fungal	0	0	1	D1	Ellison
D1T3rep	0.803719	11.178	0.080833	2.40909	4.09091	fungal	1	0	0	D1	Ellison
D1T3rep	0.35124	5.08823	0.170482	2.18182	0.681818	fungal	0	0	1	D1	Ellison
D1T3rep	0.524793	7.51348	0.11682	3.22727	0.590909	fungal	0	0	1	D1	Ellison
D1T3rep	0.661157	8.88964	0.105135	3.36364	1.77273	fungal	0	0	1	D1	Ellison
D1T3rep	0.423554	5.35639	0.185513	2.31818	0.772727	fungal	0	0	1	D1	Ellison
D1T3rep	0.404959	5.3252	0.179452	1.86364	1	fungal	0	0	1	D1	Ellison
D1T3rep	0.295455	4.38987	0.192662	0.545455	1.90909	fungal	0	0	1	D1	Ellison
D1T3rep	0.363636	5.2632	0.16496	0.818182	2.27273	fungal	0	0	1	D1	Ellison
D1T3rep	1.36157	10.4397	0.156992	1.95454	3.09091	fungal	0	0	1	D1	Ellison
D1T3rep	0.345041	5.10762	0.166205	1.86364	0.772727	fungal	0	0	1	D1	Ellison
D1T3rep	0.483471	5.40965	0.207607	1.54546	1.40909	fungal	0	0	1	D1	Ellison
D1T3rep	0.198347	3.07949	0.262832	0.5	1.27273	fungal	0	0	1	D1	Ellison
D1T3rep	1.69835	23.5411	0.038511	8.77273	6	fungal	1	0	0	D1	Ellison
D1T3rep	0.423554	5.92162	0.151788	1.77273	1.72727	fungal	0	0	1	D1	Ellison
D1T3rep	1.02479	13.499	0.070671	2.95454	3.59091	fungal	1	0	0	D1	Ellison
D1T3rep	0.204545	2.76682	0.335767	1.09091	0.545455	fungal	0	0	1	D1	Ellison
D1T3rep	0.642562	7.86151	0.130651	0.818182	3.36364	fungal	0	0	1	D1	Ellison
D1T3rep	0.483471	6.87254	0.128631	1.63636	2.54546	fungal	0	0	1	D1	Ellison
D1T3rep	0.188017	2.8467	0.291556	0.454545	1.18182	fungal	0	0	1	D1	Ellison
D1T3rep	0.442149	6.34001	0.138229	2.09091	2.09091	fungal	0	0	1	D1	Ellison
D1T3rep	0.57438	8.22933	0.106581	2.90909	2.09091	fungal	0	0	1	D1	Ellison
D1T3rep	0.336777	4.73791	0.188529	0.409091	2.04546	fungal	0	0	1	D1	Ellison
D1T3rep	1.08678	14.6633	0.063516	2.77273	4.59091	fungal	1	0	0	D1	Ellison
D1T3rep	0.262397	3.59564	0.255044	1.31818	1.04546	fungal	0	0	1	D1	Ellison
D1T3rep	0.225207	3.61581	0.216462	1.45454	0.772727	fungal	0	0	1	D1	Ellison
D1T3rep	0.198347	2.93533	0.289283	1.22727	0.5	fungal	0	0	1	D1	Ellison
D1T3rep	0.396694	6.00835	0.138088	0.636364	2.68182	fungal	0	0	1	D1	Ellison
D1T3rep	0.423554	5.91666	0.152043	2.09091	1.77273	fungal	0	0	1	D1	Ellison
D1T3rep	0.522727	7.53514	0.115692	1.81818	2.95454	fungal	0	0	1	D1	Ellison
D1T3rep	0.245868	3.48913	0.253791	1.22727	1.13636	fungal	0	0	1	D1	Ellison
D1T3rep	0.438017	3.52718	0.44243	0.818182	1.31818	fungal	0	0	1	D1	Ellison
D1T3rep	0.200413	2.72688	0.338691	1.09091	0.545455	fungal	0	0	1	D1	Ellison
D1T3rep	0.21281	3.28108	0.248409	0.681818	1.31818	fungal	0	0	1	D1	Ellison
D1T3rep	1.43595	10.6439	0.159274	4.54545	1.68182	fungal	0	0	1	D1	Ellison
D1T3rep	0.481405	7.67095	0.102807	1.68182	2.77273	fungal	0	0	1	D1	Ellison
D1T3rep	0.696281	10.1494	0.084939	0.818182	4.36364	fungal	1	0	0	D1	Ellison
D1T3rep	1.3657	18.5716	0.049758	3.09091	4.45455	fungal	1	0	0	D1	Ellison
D1T3rep	3.18182	42.3418	0.022302	9.04546	5.86364	fungal	1	0	0	D1	Ellison
D1T3rep	1.28719	17.8284	0.05089	2.5	6.45455	fungal	1	0	0	D1	Ellison
D1T3rep	0.051653	1.07303	0.563745	0.272727	0.363636	fungal	0	0	1	D1	Ellison
D1T3rep	0.921488	12.841	0.070227	1.54546	5	fungal	1	0	0	D1	Ellison
D1T3rep	1.14669	14.8322	0.065501	4.40909	1.59091	fungal	1	0	0	D1	Ellison
D1T3rep	0.623967	8.56177	0.106966	2.36364	2.86364	fungal	0	0	1	D1	Ellison
D1T3rep	1.44835	19.6686	0.047047	3.18182	4.54545	fungal	1	0	0	D1	Ellison
D1T3rep	1.19835	16.8391	0.053108	4.13636	3.77273	fungal	1	0	0	D1	Ellison
D1T3rep	0.272727	3.56941	0.268997	1.45454	0.636364	fungal	0	0	1	D1	Ellison
D1T3rep	0.367769	5.08138	0.178987	0.545455	2.13636	fungal	0	0	1	D1	Ellison
D1T3rep	0.417355	5.8638	0.152531	2.27273	1.31818	fungal	0	0	1	D1	Ellison
D1T3rep	0.150826	2.24342	0.376586	0.772727	0.681818	fungal	0	0	1	D1	Ellison
D1T3rep	0.303719	4.42296	0.195099	0.454545	1.72727	fungal	0	0	1	D1	Ellison
D1T3rep	0.006198	0.363636	0.589049	0.045455	0.136364	fungal	0	0	1	D1	Ellison
D1T3rep	0.002066	0.181818	0.785398	0.045455	0.045455	fungal	0	1	0	D1	Ellison
D1T3rep	0.832645	12.2791	0.069396	2.45454	3.95454	fungal	1	0	0	D1	Ellison
D1T3rep	0.245868	3.66906	0.22951	1.5	0.727273	fungal	0	0	1	D1	Ellison
D1T3rep	0.431818	5.62227	0.171667	1.36364	2	fungal	0	0	1	D1	Ellison
D1T3rep	1.67769	21.7907	0.044399	4.45455	5.77273	fungal	1	0	0	D1	Ellison
D1T3rep	0.309917	4.52261	0.190404	0.863636	1.86364	fungal	0	0	1	D1	Ellison
D1T3rep	0.326446	4.64661	0.189998	1.13636	1.77273	fungal	0	0	1	D1	Ellison
D1T3rep	0.438017	5.24949	0.19974	1.68182	1.68182	fungal	0	0	1	D1	Ellison
D1T3rep	0.301653	3.71774	0.274257	0.863636	1.45454	fungal	0	0	1	D1	Ellison
D1T3rep	0.39876	5.75312	0.151396	1.27273	1.81818	fungal	0	0	1	D1	Ellison
D1T3rep	1.31612	18.2883	0.049449	2.86364	3.04546	fungal	1	0	0	D1	Ellison
D1T3rep	0.665289	9.12432	0.10042	3.31818	2.68182	fungal	0	0	1	D1	Ellison
D1T4exp	0.231405	3.05515	0.311544	1.36364	0.272727	cell	0	0	1	D1	Ellison
D1T4exp	0.243802	3.43627	0.259461	1.36364	0.727273	cell	0	0	1	D1	Ellison
D1T4exp	0.376033	4.85505	0.200469	1.54546	1.45454	cell	0	0	1	D1	Ellison
D1T4exp	0.237603	3.31456	0.271776	0.409091	1.45454	cell	0	0	1	D1	Ellison
D1T4exp	0.225207	3.19663	0.276953	1.13636	0.954545	cell	0	0	1	D1	Ellison
D1T4exp	0.179752	2.39215	0.394734	1	0.409091	cell	0	0	1	D1	Ellison
D1T4exp	0.068182	1.08634	0.726016	0.272727	0.363636	cell	0	1	0	D1	Ellison
D1T4exp	0.17562	2.3853	0.387879	0.681818	0.863636	cell	0	0	1	D1	Ellison
D1T4exp	0.045455	0.789271	0.916927	0.227273	0.227273	cell	0	1	0	D1	Ellison
D1T4exp	0.045455	0.813613	0.862881	0.318182	0.181818	cell	0	1	0	D1	Ellison
D1T4exp	0.121901	1.34347	0.848712	0.363636	0.454545	cell	0	1	0	D1	Ellison
D1T4exp	0.347107	2.98401	0.489861	0.681818	1.13636	cell	0	0	1	D1	Ellison
D1T4exp	0.252066	3.15669	0.317878	1	1.09091	cell	0	0	1	D1	Ellison
D1T4exp	0.322314	4.15441	0.234677	1.63636	1	cell	0	0	1	D1	Ellison
D1T4exp	0.714876	8.95203	0.112098	3.68182	1.31818	cell	0	0	1	D1	Ellison
D1T4exp	0.014463	0.569797	0.559786	0.090909	0.227273	cell	0	0	1	D1	Ellison
D1T4exp	0.245868	3.27233	0.288533	1.31818	0.590909	cell	0	0	1	D1	Ellison
D1T4exp	0.136364	1.99543	0.430363	0.818182	0.227273	cell	0	0	1	D1	Ellison
D1T4exp	0.47314	6.01064	0.164573	0.409091	2.68182	cell	0	0	1	D1	Ellison
D1T4exp	0.194215	2.56066	0.37221	0.454545	1.04546	cell	0	0	1	D1	Ellison
D1T4exp	0.188017	2.54278	0.365417	0.590909	1	cell	0	0	1	D1	Ellison
D1T4exp	0.299587	3.82614	0.257164	1.36364	1.18182	cell	0	0	1	D1	Ellison
D1T4exp	0.543388	6.81283	0.147118	2.81818	1.22727	cell	0	0	1	D1	Ellison
D1T4exp	0.588843	4.10344	0.439454	1.13636	1.45454	cell	0	0	1	D1	Ellison
D1T4exp	0.035124	0.736018	0.814774	0.227273	0.227273	cell	0	1	0	D1	Ellison
D1T4exp	0.080579	1.22822	0.67124	0.272727	0.454545	cell	0	0	1	D1	Ellison
D1T4exp	0.330579	4.18332	0.237379	0.909091	1.68182	cell	0	0	1	D1	Ellison
D1T4exp	0.214876	3.05704	0.288932	1.18182	0.772727	cell	0	0	1	D1	Ellison
[truncated: 5,692 more rows]
